# Supplementary material for: Dietary glutamine supplementation suppresses epigenetically-activated oncogenic pathways to inhibit melanoma tumour growth
Source: Nat Commun. 2020 Jul 3;11:3326. doi: 10.1038/s41467-020-17181-w (PMC7335172; doi:10.1038/s41467-020-17181-w)
Supplement: Supplementary file 3 — Source Data [file 41467_2020_17181_MOESM3_ESM.xlsx]

## Sheet: Source Data 1A
Source Data 1: Differentially expressed genes in PDX_TM00702 tumours from control (Ctrl) or glutamine supplementation (High Gln), related to Figure 4
Gene Symbol	p-value	FDR (qvalue)	Mean(Ctrl)	Mean(High Gln)	MeanRatio(Gln vs. Ctrl)	FoldChange(Gln vs. Ctrl)
GFRA3	1.82727e-05	0.0222501	0.232438	0.0579125	0.249152	-4.01361
DNAJA4	2.13826e-05	0.0222501	2.10343	3.2138	1.52788	1.52788
MGST1	2.59536e-05	0.0222501	12.1545	18.7064	1.53904	1.53904
TSPEAR-AS1	2.64782e-05	0.0222501	0.423138	0.0440838	0.104183	-9.59851
MEOX1	2.67966e-05	0.0222501	4.93024	2.24846	0.456055	-2.19272
HAPLN4	3.15368e-05	0.0222501	0.925551	0.285074	0.308005	-3.2467
RNF208	3.19e-05	0.0222501	10.1796	6.20207	0.609264	-1.64133
DIRC3-AS1	3.25622e-05	0.0222501	1.27178	0.706899	0.555835	-1.7991
RPARP-AS1	3.25683e-05	0.0222501	2.67323	1.61523	0.604225	-1.65501
LOC102724604	4.55686e-05	0.0251528	1.15169	0.128994	0.112004	-8.92827
FABP7	5.55791e-05	0.0251528	5.15805	2.2111	0.428671	-2.33279
CDCA7L	7.36342e-05	0.0251528	2.08318	0.345495	0.16585	-6.02956
FZD8	8.29253e-05	0.0252582	0.539436	0.0719989	0.133471	-7.49228
WFDC2	9.19062e-05	0.0253185	1.43632	0.510584	0.355481	-2.81309
LOC100129291	9.43337e-05	0.0253185	2.25968	0.230171	0.10186	-9.81738
TNFSF10	0.000102025	0.0255573	1.23308	0.624405	0.50638	-1.9748
LOC100507351	0.000114815	0.0269636	0.500387	0.155014	0.309789	-3.22801
SERPINA1	0.000128712	0.0272266	1.06268	0.265636	0.249967	-4.00052
IMMP2L	0.000134808	0.0272266	2.58641	1.7236	0.666408	-1.50058
LOC102723345	0.00015543	0.0272266	0.902285	1.81932	2.01634	2.01634
SCARF1	0.000156653	0.0272266	1.05323	0.301144	0.285926	-3.49741
MSR1	0.000170014	0.0272266	1.00496	0.191848	0.190902	-5.2383
ADAMTS8	0.000171322	0.0272266	1.52372	0.737504	0.484016	-2.06605
CCL26	0.000183389	0.0272266	0.279423	1.30464	4.66903	4.66903
MALL	0.000188646	0.0272266	6.20114	15.3702	2.4786	2.4786
ALDH2	0.000194055	0.0272266	0.718501	0.178253	0.24809	-4.0308
HILS1	0.000197228	0.0272266	5.27192	2.87013	0.544419	-1.83682
COL6A3	0.000197659	0.0272266	6.97772	1.62454	0.232818	-4.29519
OCA2	0.000202319	0.0272266	0.197742	0.0273016	0.138067	-7.24286
BRINP2	0.000202886	0.0272266	7.08021	3.8654	0.545944	-1.83169
ZNF788	0.000228839	0.0277151	0.684683	1.46153	2.13461	2.13461
MDGA2	0.000253838	0.0285205	0.302796	0.820061	2.7083	2.7083
FAM69B	0.000254275	0.0285205	1.66555	0.733684	0.440506	-2.27012
NRROS	0.000283509	0.0287223	0.506628	1.1785	2.32617	2.32617
TRIM7	0.000299984	0.0287223	0.37351	0.692231	1.85331	1.85331
CADM1	0.000323025	0.0292011	6.69487	4.02185	0.600736	-1.66463
LOC728392	0.000342459	0.0296588	2.27416	1.22107	0.536935	-1.86242
TPPP3	0.000365463	0.0296588	5.32832	12.1142	2.27355	2.27355
VAX1	0.000366166	0.0296588	1.61499	0.88706	0.549268	-1.8206
TIE1	0.000386174	0.0296588	1.14768	0.345847	0.301345	-3.31845
APCDD1L	0.000388848	0.0296588	1.836	2.81114	1.53113	1.53113
LIMCH1	0.000410579	0.0296588	1.68601	0.627412	0.372128	-2.68725
VAT1L	0.000412134	0.0296588	22.6993	6.92008	0.304858	-3.28021
XAGE5	0.000422201	0.0296588	0.446117	0.0310193	0.0695318	-14.3819
IRF5	0.000423221	0.0296588	1.29829	0.695151	0.535436	-1.86764
WNT9A	0.000424357	0.0296588	0.3993	1.10404	2.76493	2.76493
FAM167B	0.000433675	0.0296588	4.5479	7.03707	1.54732	1.54732
MCAM	0.000446979	0.0296588	188.946	118.693	0.628185	-1.59189
TRPM8	0.000447707	0.0296588	0.841966	0.288283	0.342392	-2.92063
MATN2	0.000454103	0.0296588	9.69607	3.86321	0.39843	-2.50985
KIF25-AS1	0.000454903	0.0296588	0.958831	0.313476	0.326935	-3.05871
FAM198B	0.000455045	0.0296588	3.93352	1.4541	0.369669	-2.70512
SERPINA5	0.000461753	0.0296588	6.489	2.50929	0.3867	-2.58599
DUSP4	0.000467335	0.0297629	8.05588	17.0956	2.12212	2.12212
HAPLN1	0.00048279	0.029924	0.37356	0.0913876	0.24464	-4.08764
DLK2	0.000485792	0.029924	1.49332	0.936398	0.627058	-1.59475
LINC02154	0.000494206	0.0300855	8.207	22.8223	2.78084	2.78084
TBXAS1	0.000497898	0.0300855	1.50323	0.809226	0.538323	-1.85762
ZNF114	0.00050376	0.0300855	1.42422	0.893528	0.627379	-1.59393
ANKH	0.000521466	0.0300855	4.65825	7.65233	1.64275	1.64275
TUBB4A	0.000524738	0.0300855	1.7753	0.547603	0.308456	-3.24195
CDH15	0.000528448	0.0300855	1.89162	0.378794	0.200248	-4.9938
DNAH9	0.000546652	0.0304303	1.22015	0.606321	0.496925	-2.01238
ADAM23	0.000557465	0.0305055	0.634006	0.2076	0.327441	-3.05398
PRTFDC1	0.000566777	0.0305055	5.60677	3.61288	0.644377	-1.55189
AIF1L	0.00057464	0.0305055	6.93979	4.26918	0.615173	-1.62556
FGFBP2	0.00061581	0.0310404	1.13714	0.519968	0.457259	-2.18694
PNMT	0.000617319	0.0310404	0.442682	0.266822	0.602739	-1.65909
RBM47	0.000624565	0.0310404	0.874303	0.444532	0.508442	-1.96679
AKR1C2	0.000638161	0.0310404	0.318699	0.971329	3.04779	3.04779
LINC01160	0.000644574	0.0310404	0.441638	0.231043	0.52315	-1.9115
NMNAT2	0.000644876	0.0310404	0.54901	1.02808	1.87261	1.87261
DHH	0.000647204	0.0310404	0.292899	0.0537176	0.1834	-5.45256
LOC105369486	0.000685025	0.0312223	1.36941	0.507239	0.370406	-2.69974
ARHGAP27	0.000693152	0.0312223	0.793738	0.422813	0.532685	-1.87728
FAM213A	0.000695637	0.0312223	9.76596	6.43716	0.659142	-1.51712
LOC101928069	0.000722634	0.0312223	0.59963	1.04407	1.74119	1.74119
FEV	0.000772711	0.0321301	1.69136	0.840984	0.497224	-2.01117
KLHL4	0.000777521	0.0321301	0.926132	0.381927	0.41239	-2.42489
ZNF28	0.000780068	0.0321301	0.54515	0.317357	0.582145	-1.71778
ADORA3	0.000780111	0.0321301	0.673659	0.350898	0.520884	-1.91981
SLC5A8	0.00078471	0.0321301	0.370779	0.195853	0.528222	-1.89314
FGFR4	0.000786775	0.0321301	5.17423	3.28106	0.634116	-1.577
NRXN3	0.000787274	0.0321301	2.75038	1.31074	0.476567	-2.09834
ANPEP	0.000802716	0.0324323	261.84	398.703	1.5227	1.5227
COL11A1	0.000835623	0.0325332	69.3796	44.5703	0.642413	-1.55663
AGK	0.000845485	0.0325332	20.8231	11.3982	0.547383	-1.82688
MIR31HG	0.000845979	0.0325332	0.416106	0.923721	2.21992	2.21992
IL7R	0.000846597	0.0325332	2.59609	1.27801	0.492283	-2.03135
LOC729732	0.000859375	0.0325332	0.408092	0.251356	0.61593	-1.62356
IQCA1	0.000865011	0.0325332	2.35985	0.725319	0.307358	-3.25354
FAM46C	0.000873407	0.0326277	3.62014	2.20095	0.607974	-1.64481
NBL1	0.000877536	0.0326277	12.1037	19.1818	1.58479	1.58479
OLFML2A	0.000884711	0.0326277	12.2919	7.74854	0.630377	-1.58635
RUNX1T1	0.000885702	0.0326277	2.1034	1.22807	0.583853	-1.71276
DNAH2	0.000902895	0.0329381	0.459135	0.194236	0.423047	-2.36381
HOGA1	0.000934117	0.0335919	0.412985	0.124696	0.301937	-3.31194
MCF2L2	0.000962639	0.0339269	0.306824	0.583026	1.9002	1.9002
MYRF	0.000977487	0.0339269	5.67629	2.91321	0.513224	-1.94847
NEFH	0.00101499	0.0339269	3.30617	1.00413	0.303713	-3.29258
GNG11	0.00103098	0.0339269	9.31952	16.0022	1.71706	1.71706
RAB27B	0.00103629	0.0339269	0.680903	1.23424	1.81265	1.81265
LOC101927482	0.00104411	0.0339269	2.18645	1.38093	0.631587	-1.58331
METRN	0.00106018	0.0339269	6.0215	3.87788	0.644005	-1.55278
VASN	0.00106907	0.0339269	5.32453	9.20722	1.72921	1.72921
LRP1	0.00107567	0.0339269	9.3875	16.4138	1.74847	1.74847
IL10RA	0.00109368	0.0339269	0.549584	0.211863	0.385498	-2.59405
VWA1	0.00109534	0.0339269	3.30846	2.0568	0.62168	-1.60855
SLC38A3	0.00110211	0.0339269	1.09086	0.513737	0.470947	-2.12338
KCNC3	0.00111111	0.0339269	0.208095	0.0304268	0.146215	-6.83922
KCTD12	0.00112774	0.0339269	0.742643	1.15504	1.5553	1.5553
HAS3	0.00116035	0.0339269	5.7097	2.95529	0.517592	-1.93202
ADGRL3	0.00119375	0.0339269	0.489679	0.232567	0.474937	-2.10554
ABCB4	0.0011998	0.0339269	1.85941	0.974892	0.524301	-1.9073
LOC283683	0.00121604	0.0339269	4.652	2.7196	0.584607	-1.71055
ROR1	0.00121893	0.0339269	0.949029	1.63082	1.71841	1.71841
GPNMB	0.00124144	0.0342312	1.03638	4.86468	4.69393	4.69393
TPBG	0.00125819	0.0343679	13.0307	24.9925	1.91797	1.91797
ZNF385D	0.00126568	0.0343679	0.417924	0.727877	1.74165	1.74165
SOX10	0.00126824	0.0343679	114.211	70.372	0.616159	-1.62296
NOX4	0.00127727	0.0343679	0.242251	0.511915	2.11316	2.11316
ITGAX	0.00128958	0.0343679	2.49619	0.62352	0.249788	-4.00339
CTSB	0.00129034	0.0343679	202.853	337.8	1.66525	1.66525
LIMS2	0.0012988	0.0343679	1.53868	4.15654	2.70136	2.70136
TFF2	0.0013081	0.0344552	0.234571	0.0104641	0.0446094	-22.4168
LHX1	0.00131594	0.0344552	0.719119	0.149161	0.207422	-4.82109
CBSL	0.00133628	0.0344552	2.66398	4.16274	1.5626	1.5626
GATM	0.00133878	0.0344552	3.78535	2.02736	0.53558	-1.86714
PLEKHG1	0.00134706	0.03455	3.91687	2.13207	0.54433	-1.83712
GPR89B	0.00136802	0.0346859	3.37948	2.1987	0.650602	-1.53704
FAP	0.00139611	0.0350895	8.52899	13.366	1.56713	1.56713
TGFB3	0.00143989	0.035439	40.6014	23.1837	0.571008	-1.75129
TNK1	0.00144545	0.035439	0.466716	0.21052	0.451067	-2.21696
LINC01812	0.00146504	0.035439	0.105633	0.33871	3.20649	3.20649
TRIM2	0.00147625	0.035439	9.94892	6.03181	0.606278	-1.64941
MAGEE1	0.00152506	0.0359717	0.499972	0.0954426	0.190896	-5.23846
GPX3	0.00153173	0.0359717	9.69398	4.68282	0.483064	-2.07012
PCDH7	0.00157749	0.0360137	0.271994	0.811333	2.98291	2.98291
ABAT	0.00161978	0.0360137	0.414298	0.216427	0.522395	-1.91426
AKR1C3	0.00164369	0.0362238	9.87702	18.5702	1.88014	1.88014
ZNF560	0.0016538	0.0363401	0.18916	0.51419	2.71828	2.71828
LOC105369971	0.00168055	0.0365944	0.158518	0.0323033	0.203783	-4.90718
VEGFC	0.00169609	0.0365944	19.8132	32.6624	1.64852	1.64852
ITGA1	0.00169724	0.0365944	0.69278	1.29917	1.8753	1.8753
PRRX1	0.00173509	0.0368339	15.6152	34.5357	2.21167	2.21167
ENC1	0.00174288	0.0368547	17.9732	10.7981	0.600789	-1.66448
B4GALNT2	0.00176051	0.0368547	0.83006	0.203143	0.244733	-4.08608
C2orf70	0.00176829	0.0368547	0.215478	0.661343	3.06918	3.06918
TMEM178A	0.00176948	0.0368547	0.935283	0.321116	0.343335	-2.91261
HAS2	0.00177964	0.0368547	1.17258	2.02423	1.72632	1.72632
FAM43A	0.00178236	0.0368547	2.58917	5.02423	1.94048	1.94048
ARL14	0.00180115	0.037084	0.898449	0.230897	0.256995	-3.89112
F11R	0.00182332	0.0372372	6.54052	3.9204	0.599401	-1.66833
SLC35F1	0.00185067	0.0376437	15.3817	9.74987	0.633862	-1.57763
TNFSF9	0.00187077	0.0376913	1.52062	2.36661	1.55634	1.55634
BCAN	0.00196565	0.0384818	1.71368	0.95403	0.556714	-1.79625
TMIGD3	0.00200305	0.0386269	2.06658	1.09738	0.531011	-1.8832
MAGED4B	0.00200415	0.0386269	1.16321	0.106044	0.091165	-10.9691
GBGT1	0.00205577	0.0387681	0.112941	0.0166183	0.147142	-6.79617
CPQ	0.00206949	0.0387681	7.82607	11.7721	1.50421	1.50421
MAP3K5	0.00207964	0.0387681	0.832535	1.52295	1.8293	1.8293
TRAF1	0.00208105	0.0387681	21.4997	12.6002	0.586063	-1.7063
GJA1	0.00209858	0.0388158	15.226	22.9673	1.50842	1.50842
SHC2	0.00212003	0.0388158	1.19787	0.2468	0.206032	-4.85361
CYP7A1	0.00212285	0.0388158	0.206003	0.718524	3.48793	3.48793
ABI3	0.00212286	0.0388158	1.15975	0.390876	0.337036	-2.96705
GGT8P	0.00214256	0.0388921	0.389178	0.132063	0.339338	-2.94692
PGM5	0.00216817	0.0389189	0.943169	0.596365	0.632299	-1.58153
PGF	0.00218428	0.0389272	1.29972	2.48524	1.91213	1.91213
ETHE1	0.00220473	0.0389272	11.9732	18.6955	1.56145	1.56145
TTC28	0.00220898	0.0389272	5.09127	8.31281	1.63276	1.63276
MAGED4	0.00224431	0.0389272	1.15162	0.105432	0.0915512	-10.9229
HHEX	0.00226935	0.0389272	37.8594	23.1849	0.612395	-1.63293
TGIF1	0.00227365	0.0389272	9.61249	14.4541	1.50368	1.50368
TRIML2	0.00227951	0.0389272	0.316008	0.0755005	0.238919	-4.18551
RGS2	0.00229705	0.0389272	1.79505	4.73189	2.63607	2.63607
PRRX2	0.0023066	0.0389272	3.94793	7.69195	1.94835	1.94835
COL6A2	0.00231749	0.0389272	526.17	805.155	1.53022	1.53022
PARD6B	0.0023402	0.0389272	0.530151	0.283448	0.534655	-1.87037
TSPEAR-AS2	0.0023488	0.0389272	0.263659	0.0131995	0.0500629	-19.9749
ASIC2	0.00236222	0.0389272	0.183764	0.0279249	0.151961	-6.58064
RASL11B	0.00236504	0.0389272	2.04662	1.32658	0.648179	-1.54278
FZD6	0.00236697	0.0389272	0.454979	0.990428	2.17687	2.17687
OR2W3	0.00241925	0.0391825	1.7666	0.966038	0.546834	-1.82871
AHR	0.002432	0.0392864	8.71756	13.4878	1.5472	1.5472
ABCG2	0.002449	0.0392864	0.552577	0.238951	0.43243	-2.31252
AQP3	0.00248119	0.0392871	0.543425	0.342426	0.630125	-1.58699
COL6A1	0.00250789	0.0392871	952.637	1523.13	1.59885	1.59885
TUBB2B	0.00253207	0.0392871	104.321	63.0843	0.604716	-1.65367
MB21D2	0.00256726	0.0392871	14.867	8.45268	0.568552	-1.75886
NEDD9	0.00261039	0.0392871	3.94844	2.26806	0.57442	-1.74089
FAM180A	0.00261884	0.0392871	1.08519	3.25419	2.99872	2.99872
LOC729080	0.00261887	0.0392871	1.46898	0.608948	0.414538	-2.41232
NUDT11	0.00262437	0.0392871	0.230457	0.0414848	0.180011	-5.55521
LYL1	0.00263139	0.0393139	0.600369	0.368504	0.613796	-1.62921
COLEC12	0.00267159	0.0393872	10.1513	18.729	1.84498	1.84498
MMP15	0.00269059	0.0393872	16.9195	7.99696	0.472647	-2.11575
FAS	0.00270235	0.0393872	0.851528	1.54933	1.81947	1.81947
P4HA3	0.00271216	0.0393872	2.40669	5.42409	2.25375	2.25375
NTSR1	0.00272932	0.0393886	5.69343	12.9932	2.28214	2.28214
GATA2-AS1	0.00274196	0.0393886	0.747141	0.426617	0.571	-1.75131
LPAR2	0.00276444	0.0393886	4.11989	2.59174	0.629081	-1.58962
PRSS12	0.00277247	0.0393886	0.617138	1.47032	2.38248	2.38248
HOXB13	0.00278486	0.0393886	1.06934	0.0981145	0.0917528	-10.8988
CYP2S1	0.00283572	0.0395023	0.73991	0.322585	0.435978	-2.29369
PCDH9	0.00285451	0.0395023	0.310966	0.486903	1.56577	1.56577
BAALC	0.00287723	0.0395023	1.49701	3.17348	2.11988	2.11988
ZNF536	0.00290145	0.0395023	2.78857	1.59294	0.57124	-1.75058
NDNF	0.00291655	0.0395023	0.43063	0.902399	2.09553	2.09553
LMO7	0.00292141	0.0395023	0.79639	2.20068	2.76331	2.76331
ICOSLG	0.00300277	0.0395023	3.15156	5.92249	1.87923	1.87923
NIPA1	0.00300753	0.0395023	8.42292	5.22698	0.620566	-1.61143
PCDH1	0.0030195	0.0395023	35.906	20.4492	0.56952	-1.75586
MEGF10	0.00302941	0.0395023	0.820028	1.52787	1.86319	1.86319
CPXM1	0.0030325	0.0395023	8.91481	1.52655	0.171238	-5.83983
SNORD80	0.00303569	0.0395023	3.2736	6.40487	1.95652	1.95652
DSC3	0.00306341	0.0395023	5.11654	1.21683	0.237823	-4.2048
GGT1	0.00307752	0.0395023	3.21107	1.2929	0.402639	-2.48361
FBLN5	0.00309263	0.0395023	10.2336	17.4327	1.70348	1.70348
CASKIN1	0.00310979	0.0395023	0.557719	0.295494	0.529827	-1.88741
PPP1R13B	0.00311924	0.0395023	1.25331	0.802354	0.640189	-1.56204
BMP4	0.0031636	0.0395023	0.812425	2.4154	2.97308	2.97308
CRTAC1	0.00316506	0.0395023	0.201155	0.121864	0.605822	-1.65065
EPAS1	0.00318643	0.0395023	7.10675	11.5845	1.63006	1.63006
PDE3B	0.00318659	0.0395023	0.278093	0.52749	1.89681	1.89681
LINC01238	0.00320681	0.0395023	0.8297	0.543115	0.654592	-1.52767
ZNF804A	0.00322743	0.0395023	0.504756	1.00172	1.98456	1.98456
LINC01033	0.00322921	0.0395023	20.2427	9.1127	0.450173	-2.22137
EMC10	0.00323717	0.0395023	16.3533	9.45853	0.578388	-1.72894
C16orf45	0.00326469	0.0395023	7.55694	12.7942	1.69304	1.69304
PAK3	0.00326508	0.0395023	0.526927	0.341073	0.647287	-1.54491
CCR10	0.00328559	0.0395023	0.809772	0.357102	0.440991	-2.26762
ATF7IP2	0.00332206	0.0395023	1.47895	0.836579	0.565656	-1.76786
CADPS	0.00332539	0.0395023	0.301569	0.848512	2.81366	2.81366
AMIGO2	0.00333196	0.0395023	7.27144	4.58594	0.630677	-1.5856
RETREG1	0.00334161	0.0395023	2.90626	4.68337	1.61148	1.61148
CT45A7	0.00334785	0.0395023	6.36881	2.47091	0.387971	-2.57751
SHTN1	0.00334788	0.0395023	10.8869	7.05602	0.648121	-1.54292
CCDC184	0.00343029	0.0397608	0.899193	1.40812	1.56598	1.56598
SSX4B	0.00343846	0.0397608	1.10673	0.113651	0.10269	-9.73801
LINC00312	0.00344222	0.0397608	0.915601	0.58486	0.638772	-1.5655
HTRA1	0.00345652	0.0397608	5.11554	19.5129	3.81443	3.81443
LINC00052	0.00348344	0.0397608	1.54491	0.464284	0.300525	-3.32751
SSX4	0.00348943	0.0397608	1.73894	0.179979	0.103499	-9.66194
PROSER2	0.00349064	0.0397608	0.196788	0.0251767	0.127938	-7.81629
GRHL1	0.00349303	0.0397608	1.37063	0.764987	0.55813	-1.7917
FBXO27	0.00349726	0.0397608	2.62067	1.73794	0.663167	-1.50792
BMP7	0.00355692	0.039907	2.18818	5.32464	2.43337	2.43337
FAM78B	0.00355791	0.039907	1.10242	0.56718	0.514487	-1.94368
MATN4	0.00357809	0.0400735	6.91378	3.70683	0.536152	-1.86514
LOC101059915	0.00362315	0.0403377	1.68907	0.183638	0.108722	-9.19779
RAB11FIP4	0.00365332	0.0406135	1.10153	0.718007	0.65183	-1.53414
RCAN1	0.00367665	0.0406922	51.2354	31.6107	0.616969	-1.62083
ZNF586	0.00368672	0.0407026	2.24493	1.35708	0.604507	-1.65424
SLC25A27	0.00370535	0.0407026	1.86072	3.03175	1.62935	1.62935
QPCT	0.0037366	0.0407555	3.64515	7.09866	1.94742	1.94742
CPA6	0.00378595	0.0409203	0.483533	0.228996	0.473589	-2.11153
ITGB3	0.00379931	0.0409203	1.67206	0.737922	0.441325	-2.2659
CCL3	0.00383981	0.0410472	1.44848	0.637798	0.440321	-2.27107
PREX1	0.00384566	0.0410476	7.2496	4.24979	0.586211	-1.70587
LINC00314	0.00385077	0.0410476	2.70622	1.51399	0.559448	-1.78747
C1QTNF2	0.00390606	0.0413937	0.316687	0.717422	2.2654	2.2654
GBAT2	0.00391255	0.0413937	3.0257	1.67311	0.552966	-1.80843
B4GALNT1	0.00392301	0.0413937	1.35416	2.41184	1.78106	1.78106
FLRT3	0.00394905	0.0413937	6.73502	4.47039	0.663753	-1.50658
ANK1	0.00395485	0.0413937	1.13274	2.34753	2.07244	2.07244
SEMA3B	0.0039778	0.0414209	42.3516	26.5258	0.626322	-1.59662
SLC2A3	0.00400154	0.0414209	0.286914	0.0688674	0.240028	-4.16618
ITGA10	0.00405182	0.0415787	1.9903	3.04881	1.53183	1.53183
DOCK10	0.00405215	0.0415787	4.81674	7.66774	1.59189	1.59189
GPR161	0.00410624	0.0418703	0.369332	0.612444	1.65824	1.65824
FOXF1	0.00420977	0.0422947	1.65153	0.806805	0.488519	-2.047
PAGE2B	0.00424734	0.0423112	10.3161	2.34072	0.226898	-4.40726
TIAM2	0.00424923	0.0423112	1.20769	0.738057	0.611133	-1.63631
ASPHD2	0.00426576	0.0423112	12.8771	21.8587	1.69749	1.69749
NGEF	0.00427697	0.0423112	4.39532	6.89943	1.56972	1.56972
GPR17	0.00429042	0.0423112	0.17092	0.472635	2.76525	2.76525
PDZRN3	0.00430229	0.0423112	0.764606	1.54135	2.01588	2.01588
UNC5B	0.00433011	0.0423112	2.05177	4.52119	2.20356	2.20356
TMX2-CTNND1	0.00434697	0.0423112	1.47616	0.919311	0.622772	-1.60573
PDE4D	0.00435274	0.0423112	0.622139	1.03863	1.66946	1.66946
CA12	0.00436098	0.0423112	7.99862	13.0314	1.62921	1.62921
SMOC1	0.00437917	0.0423112	0.626449	1.55324	2.47943	2.47943
FAR2P1	0.00439036	0.0423112	8.93383	5.33018	0.596629	-1.67608
SMIM3	0.00441391	0.0423112	3.3071	7.75732	2.34566	2.34566
MMP14	0.00442349	0.0423112	139.181	222.216	1.5966	1.5966
DUSP9	0.00442559	0.0423112	0.777484	0.37411	0.48118	-2.07822
ISM1	0.00446916	0.0423328	0.80402	1.24973	1.55435	1.55435
ZFP42	0.00447402	0.0423328	0.412399	0.0986915	0.239311	-4.17867
CLDN3	0.00457269	0.0427942	3.61942	2.04172	0.564103	-1.77273
TP63	0.00459579	0.0428503	0.617099	0.962864	1.56031	1.56031
SYT7	0.00462905	0.0430004	1.5239	3.09812	2.03302	2.03302
NUDT7	0.00468783	0.0430638	1.25208	0.519981	0.415293	-2.40794
ALG11	0.00472307	0.0430751	0.720248	0.449256	0.623752	-1.6032
ARHGAP40	0.00473664	0.0431346	0.611104	0.362955	0.593933	-1.68369
KCNH3	0.00475256	0.0431346	0.362333	0.696542	1.92238	1.92238
CSTB	0.00484771	0.0432314	50.8861	76.8369	1.50998	1.50998
CXADRP3	0.0048502	0.0432314	1.54845	2.9983	1.93632	1.93632
ELFN1	0.00491221	0.0432314	2.19524	4.56553	2.07974	2.07974
NTN4	0.00492179	0.0432314	0.604535	2.07714	3.43593	3.43593
FOXE1	0.00500795	0.0432463	1.2767	0.730566	0.572232	-1.74754
ZNF816	0.00501098	0.0432463	0.372069	0.0469367	0.126151	-7.92704
NQO1	0.00501666	0.0432463	33.8836	55.7725	1.64601	1.64601
PCDHA3	0.00507571	0.0433823	0.601087	0.971529	1.61629	1.61629
LOC105371703	0.00508003	0.0433823	1.56851	0.121478	0.077448	-12.9119
KRTAP5-1	0.00509367	0.0434222	0.892632	0.318397	0.356695	-2.80352
NKX2-5	0.00512908	0.0434559	0.781458	0.113824	0.145656	-6.86549
GALNT13	0.00515389	0.0434799	1.08187	1.79138	1.65583	1.65583
CDA	0.00517627	0.0434799	14.791	2.04049	0.137954	-7.24878
B4GALNT4	0.00521113	0.0434799	6.7038	4.07482	0.607838	-1.64518
NMRAL2P	0.00521677	0.0434799	1.54727	2.46248	1.59151	1.59151
NEO1	0.00521895	0.0434799	0.715088	0.307512	0.430034	-2.3254
PCDHA6	0.00522727	0.0434799	0.217532	0.443985	2.04101	2.04101
ERBB3	0.00523032	0.0434799	17.0528	9.33248	0.54727	-1.82725
ARHGAP24	0.00523743	0.0434803	0.213135	0.528913	2.48159	2.48159
CCNE1	0.00524772	0.0434803	4.32121	2.85333	0.660309	-1.51444
LINC00649	0.00530522	0.0435866	0.383036	0.597717	1.56047	1.56047
ARHGAP26	0.00531078	0.0435866	4.71595	3.06781	0.650519	-1.53723
GMPR	0.00543668	0.0442651	0.962697	2.79749	2.90589	2.90589
COCH	0.00547165	0.0443854	1.06512	0.343975	0.322945	-3.0965
CPZ	0.00549077	0.0444646	0.714913	1.21318	1.69697	1.69697
DOCK4	0.00551021	0.0445261	0.965673	1.63637	1.69454	1.69454
OLFM1	0.0055342	0.0446269	1.00809	0.357919	0.355047	-2.81653
LOC101926963	0.00553921	0.0446269	3.74884	2.46195	0.656722	-1.52271
OCLN	0.00558163	0.0447662	2.32983	1.45049	0.622574	-1.60624
CCDC78	0.00560762	0.0448789	3.30982	2.146	0.648374	-1.54232
OPN3	0.00564017	0.0449479	3.08323	4.95179	1.60604	1.60604
DOCK11	0.00564841	0.0449659	1.10244	1.89267	1.7168	1.7168
SLC19A3	0.00569826	0.0451237	0.478019	0.216515	0.452942	-2.20779
CBX5	0.00576103	0.0451922	15.3813	10.1534	0.660111	-1.5149
ADGRD1-AS1	0.00576969	0.045213	2.17269	1.39754	0.643228	-1.55466
DPYSL4	0.00583617	0.0454496	1.88742	0.822931	0.436009	-2.29353
TMEM92-AS1	0.00586191	0.0455848	1.0987	1.88119	1.71219	1.71219
DBH-AS1	0.00597865	0.0457763	1.09837	0.689627	0.627866	-1.5927
RASGRP1	0.0060364	0.0459367	1.16239	0.573799	0.493637	-2.02578
APBA2	0.00614317	0.0459367	0.563915	0.127821	0.226668	-4.41175
NOTCH3	0.0061807	0.0459505	7.73792	12.9609	1.67499	1.67499
ANKLE1	0.00623888	0.0461082	2.38059	1.37419	0.577247	-1.73236
CPT1A	0.00624271	0.0461082	6.04321	10.0699	1.66632	1.66632
C1QTNF1	0.00630913	0.0461082	4.55293	10.3292	2.26869	2.26869
RRAD	0.00631694	0.0461082	0.562543	0.929102	1.65161	1.65161
DPYSL3	0.00632988	0.0461082	59.6363	99.2302	1.66392	1.66392
LINC01603	0.00633183	0.0461082	0.751689	0.305273	0.406117	-2.46235
IGF2BP1	0.00637917	0.0461845	15.1716	8.73611	0.57582	-1.73665
IL31RA	0.00643811	0.0462989	1.15733	0.76399	0.660133	-1.51485
CCBE1	0.00645258	0.0463254	0.925475	2.35315	2.54264	2.54264
EBF4	0.00648842	0.046356	0.931813	0.347396	0.372817	-2.68228
ACSS1	0.00649735	0.046356	7.63265	5.04444	0.660904	-1.51308
RGS9	0.00651852	0.046356	0.683574	0.340378	0.497938	-2.00828
POTEC	0.00659338	0.046356	0.557662	1.19606	2.14478	2.14478
DSC2	0.00665667	0.0464015	2.05183	0.475261	0.231628	-4.31727
VCAN	0.00675119	0.0464291	2.33815	5.4816	2.34442	2.34442
LINC00857	0.0067689	0.0464291	2.75554	1.7754	0.6443	-1.55207
ARHGAP45	0.0067713	0.0464291	0.975415	0.592693	0.607632	-1.64573
HPCAL1	0.00680303	0.04647	34.0659	51.2167	1.50346	1.50346
KCNIP4	0.00681891	0.04647	2.00641	1.226	0.611042	-1.63655
LINC01341	0.00682517	0.04647	1.77117	1.01557	0.573388	-1.74402
FHDC1	0.00683697	0.04647	3.20463	1.13849	0.355262	-2.81482
CCDC3	0.00689957	0.04647	0.654937	0.260097	0.397133	-2.51805
EDNRA	0.00692357	0.04647	1.59526	5.67501	3.55741	3.55741
PLS3-AS1	0.00692797	0.04647	0.296665	0.476377	1.60577	1.60577
DEF6	0.0069367	0.04647	0.344121	0.0727181	0.211316	-4.73225
LOC101928674	0.00694605	0.04647	1.00617	0.558982	0.555556	-1.8
SSX2	0.00697388	0.04647	5.93502	2.62665	0.442567	-2.25954
AOC2	0.00698295	0.04647	0.741793	0.469589	0.633046	-1.57966
SSX2B	0.00699532	0.04647	6.14933	2.72118	0.442516	-2.2598
DLX4	0.00699715	0.04647	1.82366	0.995304	0.545773	-1.83226
PLCG2	0.00700139	0.04647	0.316392	0.146726	0.463746	-2.15635
OTOGL	0.00707598	0.0466255	3.59899	2.2126	0.614783	-1.62659
MMP7	0.00717251	0.0469003	0.267581	0.0507528	0.189673	-5.27224
SBK1	0.00717411	0.0469003	0.393323	0.200039	0.508587	-1.96623
LINC00528	0.00723012	0.0469584	0.620545	0.307792	0.496002	-2.01612
GAS7	0.0072356	0.0469584	15.8041	9.74872	0.616849	-1.62114
FDCSP	0.0072359	0.0469584	16.2329	4.68738	0.288758	-3.4631
BMP8B	0.00728582	0.0470386	2.36946	1.36585	0.576438	-1.73479
KRBA1	0.00739952	0.0472124	4.51157	2.48575	0.550972	-1.81497
CNTN1	0.00741298	0.0472507	2.27243	1.16017	0.510543	-1.9587
GPR19	0.00750709	0.0476284	2.34261	1.53392	0.654789	-1.52721
CASZ1	0.00752786	0.0476284	1.05387	0.649614	0.61641	-1.6223
AIM2	0.00758218	0.0476992	2.49012	1.23218	0.494826	-2.02091
RASD1	0.00761031	0.0477303	0.291414	0.460165	1.57908	1.57908
PIK3AP1	0.00761526	0.0477303	0.450732	0.217648	0.482877	-2.07092
LIN7A	0.00764585	0.0478191	0.275606	0.471212	1.70973	1.70973
RALY-AS1	0.00766963	0.0478191	1.55339	1.01342	0.65239	-1.53282
PDGFRA	0.00768839	0.0478297	2.0683	4.14938	2.00618	2.00618
FLJ20021	0.00774785	0.0479311	2.08418	3.35364	1.6091	1.6091
TSPAN9	0.00775171	0.0479311	14.579	22.7478	1.56031	1.56031
ADGRA2	0.00779534	0.0479953	3.87484	5.98944	1.54573	1.54573
PTHLH	0.00786488	0.0480525	0.531029	0.936255	1.76309	1.76309
EGFL7	0.00809122	0.0491159	0.44186	0.237522	0.537549	-1.86029
PCOTH	0.00813405	0.0491228	0.716518	1.13703	1.58688	1.58688
CNIH3	0.00816628	0.0491228	2.18826	4.01203	1.83344	1.83344
TM4SF19	0.00821637	0.0492785	3.51957	6.03009	1.7133	1.7133
SCG2	0.0082573	0.0493658	75.4103	148.287	1.96641	1.96641
CHN2	0.00829353	0.0493658	0.469655	0.781376	1.66372	1.66372
COL16A1	0.00829661	0.0493658	19.3498	10.7756	0.556885	-1.7957
CYGB	0.00835638	0.0494641	1.5078	0.775516	0.514336	-1.94425
ADAMTSL3	0.00839555	0.0495394	0.507693	0.221455	0.436199	-2.29253
DPT	0.00849936	0.0499786	11.146	25.0996	2.2519	2.2519
TNFRSF6B	0.00854684	0.050062	8.10116	3.6878	0.455219	-2.19674
SOX2-OT	0.00859207	0.0500926	1.76945	1.01131	0.571541	-1.74966
TINAGL1	0.00861118	0.0501397	2.88952	1.21611	0.420869	-2.37604
CGN	0.00863307	0.0502148	0.655815	0.376232	0.573686	-1.74311
UPK1A	0.0087899	0.0505951	0.343812	0.157052	0.456796	-2.18916
LARGE2	0.00888468	0.0505951	1.71959	0.921721	0.536013	-1.86562
ENPP2	0.00889369	0.0505951	0.891687	1.68871	1.89384	1.89384
RTL5	0.00891351	0.0506055	0.898284	1.38709	1.54415	1.54415
PRKCZ	0.00891573	0.0506055	3.9709	2.5792	0.649525	-1.53959
PMAIP1	0.00902606	0.050678	5.22714	7.84959	1.5017	1.5017
CPLX1	0.00906306	0.0506911	0.743868	0.34897	0.469128	-2.13161
PGM2L1	0.00906745	0.0506911	2.57329	4.34727	1.68938	1.68938
TRIM58	0.00910232	0.0506911	5.18738	2.52846	0.487426	-2.0516
TMEM145	0.00915261	0.0506986	1.06743	0.686535	0.643167	-1.55481
TSPAN15	0.00917901	0.0506986	5.82326	3.73588	0.641544	-1.55874
SERPINA3	0.00921529	0.0506986	19.2942	6.33578	0.328377	-3.04528
EFCAB13	0.00922172	0.0506986	0.500884	0.295719	0.590393	-1.69379
MAGEB1	0.00922222	0.0506986	4.3778	0.3496	0.0798574	-12.5223
FN1	0.00923377	0.0507124	128.915	196.458	1.52393	1.52393
IL1R1	0.00926697	0.0507124	2.76475	4.19578	1.5176	1.5176
MSI1	0.0092702	0.0507124	1.60616	0.445951	0.277651	-3.60165
EEF1A2	0.009293	0.0507905	194.664	120.168	0.61731	-1.61993
SHOX2	0.00940693	0.0511157	0.927853	1.80551	1.9459	1.9459
MBP	0.00951214	0.0513754	0.931448	1.4794	1.58828	1.58828
CARNS1	0.00952991	0.0513754	0.403007	0.226041	0.560886	-1.78289
PLAC9	0.00957203	0.0514417	0.505029	1.56618	3.10117	3.10117
CLDN4	0.00962063	0.0514584	49.3694	28.7786	0.582925	-1.71549
LINC02109	0.00963342	0.0514808	0.430369	0.261185	0.606886	-1.64776
TMEM158	0.00975774	0.0516041	33.3457	57.6247	1.7281	1.7281
ADGRB1	0.00977748	0.0516358	1.35692	3.18603	2.34798	2.34798
LOC105370697	0.00982811	0.0516894	0.357872	0.188872	0.527763	-1.89479
ASRGL1	0.00982889	0.0516894	0.716298	0.457837	0.639171	-1.56453
ID1	0.0099839	0.0519717	5.19567	10.1594	1.95535	1.95535
COL9A2	0.0100005	0.0519717	27.98	16.6548	0.59524	-1.67999
PNMA8A	0.0100015	0.0519717	1.25981	0.527125	0.418417	-2.38996
FUCA1	0.0100109	0.0519717	3.41541	2.22966	0.652822	-1.53181
MYH14	0.0101093	0.0521423	1.21441	0.17962	0.147908	-6.76096
MBL1P	0.0101308	0.0522056	0.601139	0.357967	0.595482	-1.67931
PRDX2	0.0101603	0.0522056	2.00819	0.593884	0.295731	-3.38145
FBXL21	0.0102597	0.0523654	1.61681	0.876552	0.54215	-1.84451
KRTAP2-3	0.010271	0.0523654	1.0283	0.354778	0.345015	-2.89842
SPANXA1	0.0103131	0.0524063	1.02863	2.5764	2.5047	2.5047
SPANXA2	0.0103131	0.0524063	1.02863	2.5764	2.5047	2.5047
SAP25	0.0103561	0.0525178	1.48359	0.899805	0.606504	-1.64879
RASSF7	0.0104929	0.0528513	0.854728	0.502763	0.588213	-1.70006
DDX25	0.0105026	0.0528647	0.212921	0.115651	0.543165	-1.84106
CCDC160	0.010543	0.0529617	1.53288	0.874895	0.570753	-1.75207
PKD1L2	0.0106144	0.0531781	1.6382	0.586839	0.358222	-2.79156
LINC01234	0.0106534	0.053338	0.271252	0.152209	0.561136	-1.7821
LINC01770	0.0107428	0.0535598	0.946774	0.498565	0.526594	-1.899
IL2RG	0.0107476	0.0535598	0.959996	0.14288	0.148834	-6.71888
ZNF257	0.0107628	0.0536	0.732875	0.377976	0.515744	-1.93895
MGC16025	0.0107738	0.0536179	0.845702	0.391383	0.462791	-2.1608
LRRC56	0.0107974	0.0536179	0.479211	0.319313	0.66633	-1.50076
SSX3	0.01083	0.0536337	5.77874	1.13835	0.196989	-5.07644
CLDN7	0.010879	0.0537167	0.435728	0.181779	0.417184	-2.39702
FOXO1	0.0109224	0.0538072	0.410062	0.63184	1.54084	1.54084
WFDC10B	0.0109584	0.053811	1.49902	0.661729	0.441442	-2.2653
DUSP8	0.0109746	0.0538343	2.66904	1.57929	0.591708	-1.69002
ABCA6	0.0110652	0.0538828	0.349511	0.648649	1.85587	1.85587
OPLAH	0.0111185	0.0538828	0.403459	0.224764	0.557092	-1.79504
TRIM6	0.0111246	0.0538828	3.42734	2.23594	0.652382	-1.53285
PAGE2	0.0113842	0.054473	19.6006	5.34655	0.272775	-3.66602
PDGFRL	0.0114057	0.0544907	0.916232	2.51402	2.74387	2.74387
CABP7	0.0114624	0.0545535	1.15303	0.631528	0.547711	-1.82578
CSDC2	0.0116258	0.0548152	0.784126	0.217632	0.277547	-3.60299
SNED1	0.0116619	0.0548909	3.92735	7.76703	1.97768	1.97768
VSIG10L	0.0117031	0.0548909	0.236551	0.0834933	0.352961	-2.83317
NPPA	0.0117778	0.0549687	0.651793	0.375669	0.576362	-1.73502
LINC00888	0.0117847	0.0549687	1.62862	2.68259	1.64715	1.64715
CRISPLD2	0.0118263	0.0549687	10.1818	5.02211	0.493246	-2.02739
TNFRSF11B	0.0118728	0.0549687	1.32911	2.03819	1.5335	1.5335
TPCN1	0.0118808	0.0549687	4.6838	7.18467	1.53394	1.53394
LOC100288181	0.0119071	0.0549687	0.5947	0.372894	0.627028	-1.59483
INPP5F	0.0119163	0.0549687	14.6093	9.55142	0.653791	-1.52954
DSP	0.0119169	0.0549687	2.11019	1.04084	0.493246	-2.02739
PIANP	0.0120472	0.0552378	3.52156	5.42696	1.54107	1.54107
DCHS1	0.0120699	0.0552744	1.19843	2.23535	1.86524	1.86524
GAPLINC	0.0121184	0.055429	0.538343	1.48751	2.76313	2.76313
EYA2	0.0124909	0.0565802	0.224923	0.109719	0.487806	-2.05
LAMA5	0.0125028	0.0565802	14.4268	23.1941	1.60771	1.60771
AATK	0.0125114	0.0565802	4.12698	1.85489	0.449454	-2.22492
LINC01914	0.0126175	0.0566763	0.471571	0.218652	0.463668	-2.15672
PHF24	0.0126216	0.0566763	0.276398	0.157968	0.571526	-1.7497
PLEKHA7	0.0126662	0.0567612	0.960336	0.355247	0.369919	-2.70329
SCO2	0.0126738	0.0567612	0.953041	1.77074	1.85798	1.85798
PLA2R1	0.0126985	0.0567612	0.988767	1.68737	1.70654	1.70654
GLI1	0.0127269	0.0567612	0.326831	0.623193	1.90678	1.90678
MYOSLID	0.0128937	0.0570017	1.05848	0.422409	0.399071	-2.50582
ARL15	0.012944	0.0570858	6.54816	4.2163	0.643891	-1.55306
COL24A1	0.0129722	0.0571431	0.984599	1.68495	1.71131	1.71131
VSNL1	0.0130703	0.0573609	0.431583	0.843253	1.95386	1.95386
QRFPR	0.0130898	0.0573609	0.297903	0.624146	2.09513	2.09513
UCN2	0.0131273	0.0573609	32.8992	18.4121	0.559653	-1.78682
KLF2	0.0132129	0.0573821	8.49632	13.3146	1.56711	1.56711
EGR1	0.013222	0.0573821	22.9403	38.692	1.68664	1.68664
MPP4	0.0133592	0.0575696	11.9409	7.28512	0.610098	-1.63908
GAL3ST4	0.0134019	0.0575734	0.521393	1.11303	2.13473	2.13473
LUZP4	0.0135434	0.0579245	5.67894	8.93865	1.574	1.574
2019-09-12	0.0136202	0.0579825	0.569702	0.339138	0.595289	-1.67986
HSPB3	0.0136616	0.0579825	0.50925	0.195722	0.384334	-2.6019
KAZN	0.0136681	0.0579825	0.830044	0.511734	0.616514	-1.62202
PTPRN	0.0136792	0.0579825	15.3825	10.2322	0.665184	-1.50334
MYOM3	0.0137903	0.0580131	0.954682	0.387027	0.405399	-2.46671
EGF	0.013809	0.0580131	0.367187	0.169744	0.462283	-2.16318
BCL2L11	0.0138243	0.0580131	1.62339	2.88685	1.77829	1.77829
SLC7A5	0.0138379	0.0580131	22.5522	14.9437	0.662627	-1.50914
KLHL23	0.0138722	0.0580131	1.42922	0.45385	0.31755	-3.14911
PTPN6	0.0139402	0.0581035	1.25201	0.803493	0.64176	-1.55822
TNFRSF9	0.0139491	0.0581084	2.36255	0.676564	0.28637	-3.49199
SERTAD4	0.0139577	0.058112	5.0983	8.00749	1.57062	1.57062
JCAD	0.013997	0.0582111	0.907318	1.9016	2.09585	2.09585
PTGS2	0.0141655	0.0585589	1.22757	3.02706	2.4659	2.4659
NOS2	0.0141945	0.0585589	0.244412	0.547331	2.23938	2.23938
LIMD1	0.014281	0.058742	6.35702	9.60764	1.51134	1.51134
HMGN2P46	0.0144075	0.0589719	0.542153	0.330864	0.610277	-1.6386
MIR4737	0.0145718	0.0592482	3.29084	1.57326	0.478071	-2.09174
PLAU	0.014697	0.0594976	12.0227	24.1359	2.00753	2.00753
PLEKHS1	0.0147559	0.0595545	4.24357	2.74984	0.648001	-1.54321
AOC3	0.0148888	0.0597151	0.522586	0.275746	0.527656	-1.89517
SOX9	0.0148943	0.0597151	8.80674	15.1238	1.7173	1.7173
MGAT5B	0.0149184	0.0597151	10.09	6.62354	0.656447	-1.52335
C1S	0.0149945	0.0597846	5.59279	9.00886	1.6108	1.6108
ZNF765	0.0149988	0.0597846	0.378418	0.222402	0.587714	-1.70151
LINC00882	0.0150209	0.0597846	0.382524	0.695202	1.81741	1.81741
GDF1	0.0150541	0.0597947	0.540561	0.326134	0.603325	-1.65748
LOC105616981	0.0151648	0.060044	2.22262	0.598752	0.26939	-3.71209
CACNA2D1	0.0151921	0.0600773	0.731039	1.16974	1.60011	1.60011
SRPK3	0.0153403	0.0602274	1.1024	0.659505	0.598242	-1.67156
BMPER	0.0153557	0.0602274	0.22723	0.419976	1.84824	1.84824
POU3F2	0.0153713	0.0602274	1.6344	0.936815	0.573187	-1.74463
UBE2Q1-AS1	0.0153825	0.0602274	0.127534	0.307656	2.41234	2.41234
ULBP1	0.0154793	0.0602274	0.452703	0.254381	0.561915	-1.77963
EMP1	0.0155037	0.0602274	81.4022	124.527	1.52977	1.52977
C8orf46	0.0155131	0.0602274	6.59185	3.34691	0.507734	-1.96953
TLN2	0.0156687	0.0606648	9.4161	5.78134	0.613985	-1.62871
DNASE1L2	0.0158955	0.0610547	1.57508	1.0215	0.648539	-1.54193
FAR2P2	0.0159523	0.061166	2.05962	0.920885	0.447114	-2.23657
PLEKHN1	0.0160678	0.0611891	1.10261	0.550926	0.499655	-2.00138
GUCY1B3	0.0162429	0.0614629	1.48907	2.43122	1.63271	1.63271
SDR42E1	0.0162804	0.0615429	1.42409	0.807356	0.566927	-1.7639
RAP1GAP	0.0163274	0.0616377	2.68894	1.68417	0.626334	-1.59659
LOC100630923	0.0163995	0.0617686	3.87586	2.36317	0.609717	-1.64011
ATP8B1	0.0164284	0.0617915	0.56668	1.00945	1.78135	1.78135
WNK4	0.0166241	0.0619079	2.7896	1.74745	0.626417	-1.59638
SLC17A7	0.0167129	0.0620468	0.394591	0.612365	1.5519	1.5519
FAM26F	0.0167192	0.0620468	0.565191	0.931319	1.6478	1.6478
ASS1	0.0170334	0.0626414	7.39452	19.4723	2.63333	2.63333
MIAT	0.017144	0.0628162	2.45687	4.64417	1.89028	1.89028
TRIM17	0.0171522	0.0628162	0.383361	0.174962	0.45639	-2.19111
SOCS1	0.0172469	0.0629506	2.2136	3.57002	1.61276	1.61276
FABP3	0.0172568	0.0629506	1.43957	2.43648	1.6925	1.6925
DCSTAMP	0.0173002	0.0630204	1.59625	0.196543	0.123127	-8.12167
PAPSS2	0.0173531	0.0630606	3.32177	5.08192	1.52989	1.52989
PDE4B	0.017379	0.0630886	0.406218	0.91827	2.26053	2.26053
LYPD1	0.0175137	0.0632749	9.69602	5.3976	0.556682	-1.79636
ZNF563	0.0175604	0.0632749	0.401901	0.641512	1.59619	1.59619
MMP11	0.0176491	0.0633639	1.49766	2.29561	1.53279	1.53279
LRRC61	0.0177041	0.0634222	0.792312	0.121602	0.153478	-6.51561
DKK1	0.0177162	0.0634289	64.4815	42.3666	0.657035	-1.52199
RASIP1	0.0177879	0.0635947	0.164485	0.103962	0.632048	-1.58216
LY6K	0.017824	0.063633	4.84565	2.61189	0.539018	-1.85523
SNORA91	0.0178655	0.0636851	0.0782412	0.518231	6.62351	6.62351
SHC4	0.017948	0.0637425	10.4026	6.20259	0.596254	-1.67714
WFDC3	0.0183221	0.0644599	0.910395	0.57183	0.628111	-1.59207
KIAA1217	0.0183387	0.0644599	1.76505	1.10928	0.628469	-1.59117
NLGN3	0.018353	0.06448	2.85496	1.79119	0.627395	-1.59389
PLLP	0.0186132	0.064768	0.590924	0.329664	0.557879	-1.7925
KIF5C	0.0186332	0.064768	4.15391	2.44319	0.588167	-1.7002
TNFRSF21	0.0187123	0.0648331	16.6394	27.9691	1.68089	1.68089
MAGEB2	0.0187936	0.0649949	25.344	15.7277	0.620568	-1.61143
LINC01355	0.0188532	0.0650651	1.40459	0.803425	0.572	-1.74825
ENPP5	0.0189556	0.0652494	0.619917	1.06836	1.72339	1.72339
DNM3	0.0191178	0.0654174	0.673606	0.423869	0.629254	-1.58918
ATP1A3	0.0191567	0.0654375	0.548073	0.275806	0.503228	-1.98717
LINC01468	0.019407	0.0659411	3.96141	1.83423	0.463023	-2.15972
FLRT1	0.0194712	0.0660614	0.673126	0.390863	0.580669	-1.72215
MYO7B	0.0195174	0.066154	11.3837	19.1253	1.68006	1.68006
APBA1	0.0195804	0.0662195	0.348924	0.55142	1.58035	1.58035
IL17RD	0.0198254	0.0664828	0.478344	0.758345	1.58535	1.58535
ROPN1B	0.0198723	0.066558	1.86973	1.04788	0.560442	-1.78431
STON1	0.0198896	0.066558	0.494103	0.844967	1.7101	1.7101
CFH	0.0199568	0.0666261	0.305381	0.872276	2.85635	2.85635
ESPN	0.0199901	0.066678	0.982739	0.405903	0.413032	-2.42112
TTC29	0.0202072	0.0669859	0.327805	0.616071	1.87938	1.87938
EREG	0.0203929	0.0671022	0.483606	1.54387	3.19241	3.19241
RAB3B	0.0204727	0.0671022	0.342628	0.742903	2.16825	2.16825
GDPD5	0.020513	0.0671022	0.930684	0.569571	0.611992	-1.63401
SLC16A8	0.0205375	0.067104	0.386972	0.201845	0.521601	-1.91717
IQCD	0.0206211	0.0671146	0.835395	1.37703	1.64836	1.64836
LOC100287036	0.0206486	0.0671444	0.328696	0.164271	0.499766	-2.00094
OXCT2	0.0207025	0.0671759	1.57239	0.804679	0.511755	-1.95406
PIEZO2	0.0207132	0.0671816	0.146083	0.0479514	0.328248	-3.04647
KRT80	0.020731	0.0671956	17.9096	9.86366	0.550745	-1.81572
ERV3-1-ZNF117	0.0207455	0.0671993	0.51117	0.302513	0.591805	-1.68974
GABRE	0.0208088	0.0672884	0.827653	0.347792	0.420214	-2.37974
TMEM59L	0.0210186	0.0675768	0.224711	0.0835029	0.371601	-2.69106
NPR3	0.0211021	0.0675768	0.631323	0.272198	0.431156	-2.31935
GYPE	0.021112	0.0675768	0.274042	0.507688	1.85259	1.85259
LINC01192	0.0211219	0.0675768	0.607297	0.367845	0.605709	-1.65096
SDC2	0.0211226	0.0675768	3.47541	6.93259	1.99475	1.99475
SH3RF2	0.02129	0.067823	6.13662	3.34055	0.544363	-1.83701
CLU	0.0213967	0.0679105	28.4652	43.8864	1.54176	1.54176
FIBCD1	0.0214533	0.0679105	1.23001	3.13408	2.548	2.548
ADAMTS14	0.0214824	0.0679105	3.23473	8.06891	2.49446	2.49446
NDN	0.0215702	0.068003	0.624903	0.0560653	0.0897184	-11.146
GACAT2	0.0216153	0.0680239	1.81182	2.74819	1.51681	1.51681
NDUFA4L2	0.0216973	0.0680239	3.6704	7.45248	2.03043	2.03043
ADRB2	0.0217801	0.068058	0.314362	0.521073	1.65756	1.65756
LINC01719	0.0219315	0.0680773	1.44278	0.799604	0.554211	-1.80437
COX6B2	0.0219445	0.0680896	0.667249	0.312318	0.468069	-2.13644
C1QTNF5	0.0220286	0.0681283	2.66742	4.65206	1.74403	1.74403
LINC00511	0.0220295	0.0681283	1.07265	0.634711	0.591723	-1.68998
FLJ42393	0.0222417	0.0685307	0.502884	0.282875	0.562504	-1.77777
F2RL1	0.022449	0.0687842	8.95943	18.2731	2.03954	2.03954
FNDC10	0.0227569	0.0692563	0.193707	0.0781515	0.403452	-2.47861
SOD3	0.0227754	0.0692563	4.05595	15.7361	3.87975	3.87975
ITPR1-AS1	0.0229333	0.0693539	0.36774	0.59061	1.60605	1.60605
DMKN	0.0229646	0.0693539	1.54432	0.194963	0.126246	-7.92107
PCDH18	0.0229725	0.0693539	0.67167	1.24946	1.86023	1.86023
PPP2R2C	0.0229787	0.0693539	3.72592	1.58636	0.425763	-2.34872
PTPRR	0.0230432	0.0694103	0.739321	0.474582	0.641916	-1.55784
SAYSD1	0.0231584	0.0695863	0.459909	0.258139	0.561281	-1.78164
MMP25	0.0234422	0.0699488	1.62191	0.984155	0.606789	-1.64802
AKR1C1	0.0234943	0.0700096	2.06387	5.94768	2.88181	2.88181
LMNTD2	0.0235351	0.0700183	0.588753	0.341578	0.580173	-1.72362
LOC101927204	0.0240807	0.0707856	0.317195	0.476681	1.5028	1.5028
NXPH4	0.0241667	0.0708318	7.74869	13.8726	1.79031	1.79031
ADTRP	0.0242791	0.0709404	0.479785	0.193198	0.402675	-2.48339
NDP	0.0245497	0.0713146	0.643493	0.202051	0.313991	-3.18481
CD200	0.0247071	0.0716058	1.62157	0.987337	0.608877	-1.64237
CATSPER2	0.0247539	0.0716357	0.35507	0.600764	1.69196	1.69196
EGLN3	0.0247868	0.0716434	1.22252	2.19536	1.79577	1.79577
DIO2	0.0248605	0.0717736	1.96595	0.77976	0.396633	-2.52123
SNORA11	0.025108	0.0720384	0.356952	0.0524858	0.147039	-6.80092
SPATA31C2	0.0254774	0.0726243	0.538627	0.35665	0.662147	-1.51024
LIMS3	0.0257427	0.0728924	0.818884	0.519415	0.634297	-1.57655
LIMS4	0.0257427	0.0728924	0.818884	0.519415	0.634297	-1.57655
MIR193BHG	0.0258058	0.0729293	1.72607	2.78557	1.61382	1.61382
TMPRSS5	0.0258531	0.0729293	0.753251	0.306409	0.406781	-2.45832
SNORD45C	0.0258825	0.0729293	0.43264	0.0892072	0.206193	-4.84984
NR4A2	0.0259957	0.073065	1.85457	3.73323	2.01299	2.01299
LOC105374338	0.0259981	0.073065	0.631589	1.05914	1.67695	1.67695
GNRH2	0.0260491	0.0730717	0.966524	0.244295	0.252756	-3.95639
GPR35	0.0263083	0.0732774	0.518525	0.272304	0.525151	-1.90421
SCNN1B	0.0263397	0.0732774	0.258463	0.102282	0.395731	-2.52697
LINC02057	0.0263467	0.0732774	0.24403	0.451024	1.84823	1.84823
GCHFR	0.0267775	0.0738469	0.684561	1.73636	2.53646	2.53646
LOC642361	0.0268483	0.0739465	2.70864	1.69077	0.624212	-1.60202
LOC100132249	0.026997	0.0740988	0.466815	0.287625	0.616144	-1.623
SIK1	0.0271179	0.0742138	3.45097	5.1979	1.50621	1.50621
BAGE4	0.0271991	0.0743217	0.47164	0.310538	0.658422	-1.51878
BAGE5	0.0272011	0.0743217	0.485265	0.31951	0.658425	-1.51878
IL1RL1	0.0272177	0.0743245	0.0690069	0.308791	4.47479	4.47479
HSPA1A	0.0274742	0.0746051	2.32208	4.9823	2.14562	2.14562
MIR1254-1	0.0275879	0.0747379	0.34991	0.0708829	0.202574	-4.93646
SULF2	0.0276505	0.0748266	45.6763	70.592	1.54548	1.54548
HHIP-AS1	0.0276653	0.0748397	1.16348	1.96389	1.68795	1.68795
PTGES3L-AARSD1	0.0278246	0.0750815	0.441755	0.233804	0.529261	-1.88943
SCUBE3	0.02796	0.075281	0.557706	0.30789	0.552065	-1.81138
LOC100507600	0.0281159	0.0754526	0.465841	0.266158	0.571349	-1.75024
CHST2	0.0282042	0.0755093	4.70936	7.28774	1.5475	1.5475
NPIPB15	0.0282332	0.07556	0.36488	0.160222	0.439109	-2.27734
ISLR2	0.0283387	0.0757075	0.336158	0.767616	2.2835	2.2835
MT1A	0.0284048	0.0758033	3.82108	1.83865	0.481185	-2.0782
LINC01320	0.0286131	0.0759814	0.628422	0.152663	0.24293	-4.11641
IL20RB	0.0286376	0.0760196	1.14346	2.64809	2.31586	2.31586
RORA	0.02891	0.0763188	0.365958	0.561474	1.53426	1.53426
SZT2-AS1	0.0289128	0.0763188	1.19145	0.588617	0.494033	-2.02416
LOC100507156	0.0289359	0.076353	0.807719	0.529156	0.655123	-1.52643
MIR4489	0.0291207	0.0765616	0.112898	0.564926	5.00388	5.00388
HLF	0.029137	0.0765616	0.488199	0.215883	0.442203	-2.2614
SECTM1	0.0295223	0.0770348	0.742651	0.431488	0.581011	-1.72114
HAS2-AS1	0.0296806	0.0772333	0.208959	0.386335	1.84886	1.84886
PNMA2	0.0297884	0.0774334	0.941051	0.410799	0.436532	-2.29078
GALNT16	0.0298803	0.0775064	0.419945	0.812817	1.93553	1.93553
NTNG2	0.0300291	0.0775953	1.54867	1.023	0.660569	-1.51385
FCRLA	0.030082	0.0775953	0.273458	0.0982866	0.359422	-2.78225
PECAM1	0.0301174	0.0775953	0.524007	0.879435	1.67829	1.67829
GJC2	0.0301256	0.0775953	0.649629	0.427801	0.658531	-1.51853
APOL3	0.0301714	0.0776395	1.16188	1.87044	1.60983	1.60983
TRIM22	0.0302446	0.0776812	0.323058	0.501556	1.55253	1.55253
MIR221	0.0304258	0.0779311	1.93749	3.4438	1.77745	1.77745
NPTX2	0.0304663	0.0779551	16.712	32.378	1.93741	1.93741
OR7E14P	0.0306204	0.0780571	0.611828	0.253539	0.414396	-2.41315
HHIP	0.0312417	0.0788926	0.891898	1.40443	1.57466	1.57466
LOC389831	0.0313796	0.0790539	1.69165	0.938347	0.554695	-1.80279
TEKT2	0.0314065	0.0790645	0.466474	0.823346	1.76504	1.76504
NFATC2	0.031468	0.0791704	0.605017	0.372362	0.615457	-1.62481
OCM	0.0315701	0.0792827	0.137376	0.355838	2.59026	2.59026
C11orf96	0.0316197	0.0793154	1.25289	2.60406	2.07844	2.07844
LOC105371184	0.0316486	0.0793154	0.481079	0.225142	0.467994	-2.13678
CPM	0.0317106	0.0793557	1.29374	0.663044	0.5125	-1.95122
CBLN1	0.031963	0.0795844	0.421912	0.247811	0.587353	-1.70255
GLT8D2	0.0321183	0.0797014	2.68114	4.86626	1.815	1.815
SFN	0.0323165	0.0797078	16.685	5.37168	0.321946	-3.10611
ADAMTS9	0.0325381	0.0799359	0.864164	0.510496	0.590739	-1.6928
LOC101928143	0.0332981	0.0809077	2.19891	0.855934	0.389254	-2.56902
C1orf54	0.0333105	0.0809077	0.305881	0.739916	2.41896	2.41896
ALDH1A2	0.0335533	0.0811335	0.203231	0.425628	2.0943	2.0943
CLDN1	0.0337251	0.0813103	0.705203	1.1461	1.62521	1.62521
ZNF204P	0.0340167	0.0816146	0.585148	0.378254	0.646425	-1.54697
TLR9	0.034039	0.0816219	0.24725	0.132863	0.537361	-1.86095
PDGFRB	0.0340571	0.0816269	6.79894	13.3347	1.9613	1.9613
GPR4	0.0340795	0.0816269	0.767117	0.445874	0.581233	-1.72048
MIR4517	0.0342312	0.0818217	0.687062	1.95966	2.85224	2.85224
ZNF702P	0.0342663	0.0818665	0.294174	0.0414526	0.140912	-7.09662
FRG1JP	0.0342767	0.0818665	1.27805	1.96403	1.53675	1.53675
SPIRE2	0.0342826	0.0818665	0.525602	0.345287	0.656937	-1.52222
SLAMF9	0.0344112	0.0819912	0.742463	0.327487	0.441082	-2.26715
LAMA4	0.0344508	0.0820099	8.33615	13.1609	1.57877	1.57877
P2RX5	0.0345623	0.0821392	1.19586	1.8275	1.52819	1.52819
LOC107984974	0.0350494	0.0826108	28.081	7.05998	0.251415	-3.97749
ZNF608	0.0357973	0.0833744	0.638431	0.32877	0.514965	-1.94188
CGB3	0.0361718	0.0839244	0.798305	0.286034	0.358302	-2.79094
NUPR1	0.0368484	0.0847008	1.24983	2.90333	2.32298	2.32298
HAGLROS	0.0368784	0.0847008	0.158698	0.388315	2.44688	2.44688
SPDYE6	0.0373986	0.0852702	0.988372	0.550665	0.557144	-1.79487
FOS	0.0374335	0.085273	2.93513	6.2872	2.14205	2.14205
RFX3-AS1	0.0374914	0.085346	0.430326	0.283654	0.659161	-1.51708
EDIL3	0.0375416	0.0854017	7.32146	12.3999	1.69364	1.69364
DOCK3	0.0378662	0.0858415	0.39773	0.191451	0.481358	-2.07746
FSTL5	0.0381161	0.0861416	0.489627	0.277747	0.567263	-1.76285
LINC00200	0.0382901	0.0862168	0.305134	0.0426693	0.139838	-7.15114
UBE2Q2L	0.0391401	0.0872554	0.572056	1.06946	1.8695	1.8695
STC1	0.0391638	0.0872772	17.6596	30.543	1.72954	1.72954
HSPA1L	0.0400189	0.08822	0.911863	1.58102	1.73384	1.73384
ESPNP	0.0402546	0.088513	0.462228	0.217532	0.470617	-2.12487
NLRP10	0.0407938	0.0889627	1.04225	0.278465	0.267176	-3.74285
ZNF223	0.0408876	0.0891014	0.202411	0.119235	0.589075	-1.69758
GAMT	0.0412137	0.0895134	0.51731	0.22448	0.433938	-2.30448
HSPA1B	0.0414803	0.0897565	2.66864	4.99921	1.87332	1.87332
LEF1	0.0417687	0.0900952	0.289259	0.16439	0.568313	-1.75959
IL11	0.0429996	0.0914898	16.1629	10.5984	0.655721	-1.52504
FMR1NB	0.0431017	0.0916286	0.338699	0.00681504	0.0201212	-49.6987
AJUBA	0.0431983	0.0916807	7.8406	5.19546	0.662635	-1.50913
INSR	0.0436558	0.0920423	0.885275	0.555113	0.627052	-1.59476
HGC6.3	0.0440603	0.0925414	0.480892	0.203386	0.422934	-2.36443
CALB2	0.0442511	0.0926831	70.0011	39.273	0.561034	-1.78242
SBK2	0.0443769	0.0927398	4.04183	1.23214	0.304846	-3.28035
ID3	0.0445399	0.0928996	8.46687	15.9677	1.8859	1.8859
PCSK1	0.0445776	0.0929009	1.34729	3.22252	2.39185	2.39185
URAHP	0.0449075	0.0932974	0.501877	0.325892	0.649347	-1.54001
NRG1	0.0453734	0.0935733	0.179795	0.0369843	0.205702	-4.86139
IL23A	0.0456763	0.0936225	0.4079	0.228181	0.559405	-1.78761
PRR15	0.045773	0.0936225	0.249379	0.447345	1.79384	1.79384
LINC02263	0.0459316	0.0937398	0.449275	0.259798	0.578261	-1.72932
MPZ	0.0459858	0.0937556	9.61725	3.21639	0.33444	-2.99007
SNORD29	0.0460665	0.0938438	7.98859	5.1383	0.643205	-1.55472
WISP1	0.046189	0.0939336	1.95287	4.009	2.05288	2.05288
TACSTD2	0.0469999	0.0947541	0.21978	0.109682	0.499051	-2.0038
ACPP	0.0471987	0.0950424	9.36394	4.37556	0.467278	-2.14006
NR0B1	0.0475139	0.0953959	2.46895	1.56582	0.634205	-1.57678
TPM3P9	0.0475899	0.0954975	0.409737	0.129682	0.316501	-3.15955
SGK3	0.0479706	0.0960051	0.568757	0.349846	0.615107	-1.62573
LIMD1-AS1	0.0480565	0.0960725	3.29437	5.31492	1.61334	1.61334
ZNF790-AS1	0.048729	0.0969548	0.204282	0.465853	2.28044	2.28044
OLFML2B	0.0492189	0.0975165	1.70671	2.95933	1.73393	1.73393
PHF21B	0.0495284	0.0976682	0.732828	0.346855	0.47331	-2.11278
TMTC1	0.0495684	0.0976682	0.796885	1.26718	1.59017	1.59017
ACP5	0.0496681	0.0977877	0.469382	0.796801	1.69755	1.69755

## Sheet: Source Data 1B
REACTOME pathway enrichment for downregulated genes by glutamine supplmenetation, related to Figure 4
Pathway	log p-value	p-value	# genes in list	genes in list
Extracellular matrix organization	4.32606	4.72e-05	294 (294)	F11R;TGFB3;MMP15;ITGAX;MMP7;ITGB3;COL6A3;MATN4;BCAN;COL11A1;ADAMTS8;COL16A1;HAPLN1
ECM proteoglycans	4.25649	5.54e-05	57 (57)	TGFB3;ITGAX;ITGB3;MATN4;BCAN;HAPLN1
TGF-beta receptor signaling in EMT	3.08831	0.000816	16 (16)	F11R;CGN;PRKCZ
Cell-cell junction organization	3.05257	0.000886	63 (64)	F11R;CADM1;PARD6B;CDH15;CLDN3
MAPK family signaling cascades	2.69897	0.002	236 (237)	PAK3;ITGB3;RASGRP1;ERBB3;IGF2BP1;GFRA3;FGFR4;DUSP9;SHC2
Tight junction interactions	2.28067	0.00524	30 (31)	F11R;PARD6B;CLDN3
Rho GTPase cycle	2.19246	0.00642	140 (144)	ARHGAP45;PREX1;ARHGAP26;TIAM2;ARHGAP27;ARHGAP40
RAF/MAP kinase cascade	2.05453	0.00882	196 (197)	ITGB3;RASGRP1;ERBB3;GFRA3;FGFR4;DUSP9;SHC2
MAPK1/MAPK3 signaling	1.98716	0.0103	202 (203)	ITGB3;RASGRP1;ERBB3;GFRA3;FGFR4;DUSP9;SHC2
FGFR4 mutant receptor activation	1.92445	0.0119	1 (1)	FGFR4
Cell-Cell communication	1.80967	0.0155	123 (124)	F11R;CADM1;PARD6B;CDH15;CLDN3
VEGFA-VEGFR2 Pathway	1.62525	0.0237	92 (92)	ITGB3;PAK3;PRKCZ;SHC2
Signaling by VEGF	1.50864	0.031	100 (100)	ITGB3;PAK3;PRKCZ;SHC2
Integrin signaling	1.39362	0.0404	27 (27)	ITGB3;RASGRP1
Signaling by TGF-beta Receptor Complex	1.34582	0.0451	67 (67)	F11R;CGN;PRKCZ
REACTOME pathway enrichment for upregulated genes by glutamine supplmenetation, related to Figure 4
Pathway	log p-value	p-value	# genes in list	genes in list
Extracellular matrix organization	7.51286	3.07e-08	294 (294)	MMP14;CTSB;VCAN;P4HA3;BMP4;COL6A1;COL6A2;NTN4;BMP7;ITGA10;FBLN5;HTRA1;ITGA1;FN1
CHL1 interactions	4.49757	3.18e-05	9 (9)	ITGA1;ITGA10;ANK1
Synthesis of bile acids and bile salts via 27-hydroxycholesterol	3.77728	0.000167	15 (15)	AKR1C3;CYP7A1;AKR1C2
Axon guidance	2.89279	0.00128	357 (358)	ITGA10;COL6A1;COL6A2;NTN4;DPYSL3;UNC5B;ITGA1;ANK1;NGEF
TP53 Regulates Transcription of Death Receptors and Ligands	2.46852	0.0034	12 (12)	TP63;FAS
Signaling by PDGF	2.13194	0.00738	54 (54)	PDGFRA;COL6A1;COL6A2
Apoptosis	1.94692	0.0113	118 (118)	UNC5B;TP63;FAS;PMAIP1
Programmed Cell Death	1.91009	0.0123	121 (121)	UNC5B;TP63;FAS;PMAIP1
Integrin cell surface interactions	1.87615	0.0133	67 (67)	ITGA1;ITGA10;FN1
Collagen biosynthesis and modifying enzymes	1.85699	0.0139	68 (68)	P4HA3;COL6A1;COL6A2

## Sheet: Source Data 2
Source Data 2: Metabolites measured by LC-MS in PDX_TM00702 tumours, related to Figure 5
Compoud ID	Control_1	Control_2	Control_3	Control_4	Control_5	Control_6	High Gln_1	High Gln_2	High Gln_3	High Gln_4	High Gln_5	High Gln_6
5-Amino-1-(5-Phospho-D-ribosyl)imidazole-4-carboxamide	93300	1000	6200	14200	104000	15900	439000	73500	250000	301000	10200	5810
adenosine	530000000	47900000	27900000	43800000	34700000	18900000	758000000	426000000	118000000	312000000	42300000	12900000
CDP	2460000	19200	1000	1480000	169000	286000	7230000	3370000	7530000	10400000	826000	371000
CMP	6500000	231000	680000	1620000	3510000	3250000	26600000	15200000	10800000	18900000	1760000	1500000
CTP	397000	1000	1000	1070000	10200	1000	601000	147000	1050000	1190000	364000	62000
cytidine	4280000	4560000	9490000	4960000	11900000	4070000	73900000	10600000	29400000	42200000	9720000	2270000
Deoxyinosine	2210000	1240000	1370000	5190000	5580000	2500000	14800000	7290000	4840000	10300000	2350000	1240000
Deoxyuridine	1890000	2100000	978000	2690000	1240000	1070000	3230000	2010000	1300000	2290000	858000	796000
GDP	4280000	240000	198000	3040000	697000	914000	8050000	3590000	5690000	8290000	1750000	1030000
GMP	22200000	371000	1300000	2410000	3630000	3460000	67000000	38200000	22700000	44700000	2500000	1450000
GTP	979000	66000	2160	1760000	29000	142000	959000	564000	995000	1290000	669000	258000
guanosine	9150000	3400000	1220000	3060000	13700000	3540000	30600000	40100000	7100000	22000000	1750000	1370000
Hypoxanthine	57200000	56400000	19700000	24300000	236000000	78000000	437000000	617000000	109000000	347000000	27000000	42200000
inosine	57400000	102000000	23000000	17100000	313000000	71900000	524000000	842000000	148000000	458000000	21500000	41100000
orotate	4640000	5260000	7290000	5000000	9610000	5970000	14100000	13400000	8610000	13900000	5880000	8160000
Thymidine	786000	888000	860000	1300000	2490000	604000	1790000	1090000	442000	869000	651000	478000
UDP	31600000	412000	569000	9770000	2150000	3020000	51000000	19600000	48000000	60900000	6310000	3080000
UMP	66700000	3240000	9870000	12100000	29300000	31300000	218000000	99500000	83600000	136000000	17000000	14400000
uridine	134000000	65800000	74000000	51000000	135000000	63800000	325000000	355000000	103000000	250000000	60100000	53000000
UTP	4380000	141000	35300	5400000	306000	517000	4820000	1770000	5430000	6390000	2490000	840000
(-)-Salsolinol/NN-dimethyldopaminequinone-1	1070000	1250000	370000	2260000	1440000	873000	2700000	4190000	2020000	3250000	1420000	856000
(4-hydroxy-3-methoxyphenyl)acetaldehyde	365000	586000	324000	349000	487000	319000	617000	1090000	461000	508000	279000	253000
(R)-carnitine	1650000000	941000000	812000000	1660000000	1770000000	2010000000	2340000000	2600000000	2050000000	2470000000	1260000000	1260000000
(R)-mevalonate	1190000	1660000	1690000	1590000	1560000	1040000	1190000	1640000	1750000	2160000	1390000	992000
(S)-dihydroorotate	166000	152000	214000	164000	276000	372000	832000	299000	622000	1320000	343000	314000
11'-Carboxy-alpha-chromanol	1110000	1300000	245000	422000	689000	442000	3630000	4310000	727000	1220000	516000	612000
12S-HHT	2230000	343000	237000	153000	336000	87200	2940000	3720000	1490000	2190000	209000	218000
15(S)-Hydroxyeicosatrienoic acid	2260000	827000	172000	418000	2500000	163000	9190000	17200000	4880000	4990000	241000	88300
1-methylnicotinamide	852000000	299000000	128000000	832000000	1020000000	896000000	2070000000	1520000000	1580000000	2050000000	612000000	381000000
1-methylpyrrolinium	13600000	7880000	4920000	6030000	5970000	6520000	32500000	39100000	24400000	24400000	4380000	2860000
2-aminoacrylic acid	6100000	3750000	3290000	6350000	7450000	6220000	8870000	6910000	5930000	7330000	4600000	3210000
2-aminomuconate	1130000	440000	846000	793000	2310000	1220000	2230000	1500000	1790000	2290000	827000	612000
2-deoxycytidine	11600	3630000	2560000	3410000	3760000	1570000	4790000	1190000	2750000	2900000	2360000	648000
2-deoxy-D-ribose 5-phosphate/2-Deoxy-D-ribose 1-phosphate	732000	443000	290000	748000	495000	654000	1800000	2600000	1850000	1920000	535000	475000
2-Hydroxyglutarate	17100000	17200000	14200000	16200000	20500000	21000000	29500000	32200000	22800000	26300000	13000000	11900000
2-keto-3-deoxy-D-glycero-D-galactononic acid 9-phosphate	111000	333000	742000	283000	181000	188000	765000	723000	1780000	74100	836000	238000
2-keto-4-methylthiobutyrate	40600	70200	65700	16900	79400	140000	101000	197000	107000	144000	1000	1000
2-methylglutaconic acid	1570000	3180000	6360000	2550000	1300000	3670000	1750000	2290000	1780000	2800000	779000	856000
2-oxoglutarate(2-)	6310000	10000000	7090000	12700000	12100000	12400000	40600000	61000000	59000000	42000000	12000000	8440000
3(S)10(R)-OH-octadeca-6-trans-412-cis-trienoate	1450000	1250000	547000	387000	858000	406000	1900000	1810000	1520000	1580000	379000	560000
3(S)6(R)-dihydroxy-tetradec-8Z-enoate/3(S)6(S)-dihydroxy-tetradec-8Z-enoate	2190000	3150000	967000	750000	1660000	1480000	3880000	4400000	2710000	2660000	1050000	1660000
3-Deoxy-D-glycero-D-galacto-2-nonulosonic acid	2100000	1810000	1780000	1980000	1880000	2400000	3040000	2980000	2760000	3050000	1890000	1940000
3-hydroxyanthranilate	1460000	448000	424000	387000	681000	389000	3330000	3670000	1090000	2520000	396000	338000
3-Hydroxybutyrylcarnitine	56900000	15600000	18100000	32100000	26100000	31800000	114000000	69900000	61600000	89200000	36600000	26300000
3-hydroxyhexadecanoylcarnitine	4000000	3630000	1440000	1850000	3000000	1730000	6630000	13400000	5380000	5980000	1620000	2180000
3-hydroxyhexadecenoylcarnitine	1090000	357000	306000	236000	572000	891000	1710000	2080000	1000000	1420000	300000	258000
3-hydroxy-isovaleryl carnitine	9740000	5100000	4650000	6800000	7570000	9120000	11600000	11000000	9380000	10900000	4830000	4320000
3-Hydroxy-N6N6N6-trimethyl-L-lysine	5170000	911000	766000	3420000	4390000	3230000	15200000	12300000	12600000	15500000	4640000	1600000
3-Keto-beta-D-galactose/L-Gulonolactone	1070000	484000	639000	346000	470000	548000	2270000	1780000	1560000	2490000	401000	380000
3-methyl-2-oxobutanoate	5710000	7210000	6940000	4790000	12500000	10700000	7670000	8660000	6780000	6020000	4500000	4670000
3-methyl-2-oxopentanoate/4-methyl-2-oxopentanoate(ketoleucine)	28100000	130000000	19100000	42600000	67300000	72800000	72900000	265000000	111000000	61200000	37500000	18400000
3-oxo-10(R)-hydroxy-octadeca-6E8E12Z-trienoate/3-oxo-10(S)-hydroxy-octadeca-6E8E12Z-trienoate	7160000	1510000	897000	702000	1220000	596000	10900000	16900000	4970000	7580000	661000	773000
3-oxo-6(R)-hydroxy-tetradec-8-cis-enoate/3-oxo-6(S)-hydroxy-tetradec-8Z-enoate	4040000	295000	365000	133000	22200	50500	4720000	9880000	3080000	4530000	84000	27500
3-oxo-8(R)-hydroxy-hexadeca-6E10Z-dienoate/3-oxo-8(S)-hydroxy-hexadeca-6E10Z-dienoate	159000	73300	24200	17400	1000	45900	300000	317000	167000	75400	9910	8600
3-oxopropanoate	9010000	5300000	7430000	5560000	6770000	7350000	13700000	20100000	14000000	15700000	5640000	4450000
4(R)-hydroxy-dodec-6Z-enoate/4(S)-hydroxy-dodec-6Z-enoate	10900000	13700000	4310000	3290000	4920000	4110000	20500000	32700000	18200000	18900000	5140000	5720000
4,6-Dihydroxyquinoline/quinoline-4,8-diol	219000	205000	202000	355000	402000	90100	393000	758000	160000	192000	71700	80900
4-hydroperoxy-2-nonenal	9900000	10900000	10900000	6610000	11500000	7710000	14600000	17900000	12700000	13200000	5980000	5970000
4-hydroxy-2-nonenal/3,4-epoxynonanal	4430000	2110000	2360000	1450000	2360000	1930000	6750000	10300000	4690000	4750000	1490000	1260000
4-hydroxybenzoate/Gentisate aldehyde	4230000	3040000	2200000	2590000	4120000	3540000	5790000	11700000	4100000	4210000	2390000	2140000
4-Imidazolone-5-propanoate	5000000	1310000	1760000	4070000	4590000	4600000	14100000	11900000	11900000	9850000	3920000	2190000
4-pyridoxate	91600	93100	187000	133000	151000	93900	18900	1580000	218000	274000	147000	187000
5,6-dihydrothymine	11700000	9760000	10400000	6860000	7240000	5860000	19100000	21100000	21600000	19400000	10300000	9770000
5-Methoxyindoleacetate	329000	1290000	205000	175000	581000	242000	2010000	5520000	1320000	855000	110000	94600
5-methoxytryptophol	1450000	363000	293000	282000	360000	296000	1940000	2150000	1410000	1550000	304000	313000
5-oxoproline/L-1-Pyrroline-3-hydroxy-5-carboxylate	11800000	14800000	19900000	26500000	83200000	37700000	104000000	68200000	34600000	35400000	12400000	10900000
6(S)-hydroxy-tetradeca-2E4E8Z-trienoate/6(R)-hydroxy-tetradeca-2E4E8Z-trienoate	5590000	7450000	4490000	2150000	2310000	2300000	10700000	16900000	7190000	6970000	2030000	1410000
6-Phosphogluconic acid	867000	3610	13500	249000	20000	35600	1220000	1340000	1280000	2490000	34700	25200
7,9-dihydro-1H-purine-2688(3H)-trione	72700000	36300000	32400000	26700000	32200000	32900000	116000000	132000000	75600000	102000000	23500000	24200000
8,11,14-Eicosatrienoic acid (DGLA)	22500000	9610000	8920000	4510000	25000000	8130000	95200000	112000000	53100000	59800000	7540000	4740000
9(10)-EpOME/12(13)-EpOME	6710000	7200000	4340000	3240000	7400000	1870000	14100000	11200000	6700000	8840000	2320000	2620000
9,10-hydroxyoctadec-12(Z)-enoate/12,13-hydroxyoctadec-9(Z)-enoate	5100000	4150000	1690000	1710000	2370000	1750000	8350000	6610000	4720000	5620000	1510000	2160000
acetamidopropanal	961000000	1100000000	877000000	1370000000	1810000000	1850000000	2000000000	1900000000	1640000000	2060000000	1390000000	1150000000
acetoacetate	9690000	12700000	13400000	12500000	13400000	12200000	13400000	12600000	11300000	12600000	13200000	14500000
acetylcholine/4-(trimethylammonio)butanoate	51900000	36500000	29600000	70600000	65700000	78800000	49400000	37000000	54600000	51800000	62200000	42600000
adenine	53400000	15300000	24600000	22000000	22200000	21800000	80700000	65600000	41600000	64900000	25000000	18000000
adipic acid	527000	1080000	717000	1390000	1340000	934000	1300000	1160000	1070000	1140000	577000	487000
ADP	68100000	1040000	1440000	18800000	5200000	6210000	146000000	46200000	115000000	153000000	13300000	6340000
ADP-mannose/GDP-L-fucose/ADP alpha-D-glucoside	710000	46900	8520	339000	45000	44200	1720000	644000	1170000	1670000	214000	88100
ADP-ribose	3710000	411000	323000	826000	1170000	1710000	27000000	21100000	10100000	21000000	796000	893000
alpha-D-glucose	8180000	22900000	51000000	18700000	9200000	28800000	10200000	14100000	9890000	16700000	5850000	5420000
alpha-linolenyl carnitine/gamma-linolenyl carnitine	5620000	3190000	2830000	1090000	1950000	1130000	7490000	5830000	6700000	7620000	2330000	1520000
AMP	171000000	6880000	26800000	30300000	50400000	58000000	465000000	234000000	209000000	375000000	40000000	28200000
anthranilate	74800000	4150000	4590000	5500000	8870000	5780000	81400000	78600000	80400000	89700000	4610000	6080000
arachidonic acid	117000000	73700000	55900000	22900000	179000000	72700000	604000000	939000000	285000000	388000000	36400000	21000000
arginine	25600000	9860000	20900000	16900000	29200000	17800000	50200000	22100000	28300000	46200000	17000000	11900000
aspartate	159000000	215000000	140000000	266000000	193000000	257000000	183000000	180000000	209000000	240000000	209000000	206000000
ATP	18400000	739000	339000	16200000	1170000	1670000	25700000	10000000	28400000	34500000	7400000	2630000
Azelaic acid	13400000	27500000	37800000	17300000	30100000	14500000	13200000	11300000	6890000	7470000	11200000	12700000
benzoate	11200000	3850000	2410000	4660000	4640000	6520000	24000000	21800000	13200000	19100000	2880000	1830000
beta-1-4-mannose-N-acetylglucosamine	962000	948000	990000	879000	1040000	1020000	1530000	1810000	1470000	1360000	699000	525000
beta-carboline	208000	121000	93100	68100	65800	282000	13300	11000	11100	8090	47500	101000
beta-D-Fructose 1,6-bisphosphate	3240000	196000	108000	1860000	286000	380000	19500000	9850000	10300000	13000000	714000	498000
beta-hydroxy-beta-methylbutyrate	12700000	18700000	9680000	9180000	15800000	14100000	23200000	32200000	21900000	19800000	9620000	5830000
bilirubin	1410000	4220000	1760000	2650000	1240000	1690000	7880000	11400000	5370000	2990000	918000	893000
Biotin	401000	846000	1630000	811000	1710000	671000	7310000	1060000	3710000	4550000	1290000	265000
butyryl carnitine	277000000	54800000	70800000	158000000	145000000	238000000	406000000	276000000	298000000	420000000	148000000	112000000
C16H26O3(4)	520000	1540000	1390000	1020000	1070000	959000	881000	1260000	479000	666000	1370000	989000
C20H28O(5)	140000	87100	186000	155000	240000	55400	416000	606000	150000	157000	95200	64900
C20H28O2(7)	83800	176000	328000	112000	469000	127000	481000	914000	276000	256000	100000	92100
C20H30O(4)	734000	93000	73100	80300	228000	59000	3250000	4700000	1600000	1880000	27500	23700
C20H30O2(4)	6010000	5270000	5570000	4420000	7840000	4600000	27800000	26300000	10200000	12000000	5020000	3690000
C20H30O3(6)	1000	20000	44000	25600	168000	14000	183000	488000	56600	140000	12800	10600
C20H32O3(12)	294000	610000	92800	168000	3330000	229000	2230000	3930000	1310000	1160000	64300	44100
C27H42O4(3)	735000	428000	327000	487000	797000	614000	1650000	1610000	1560000	1620000	655000	228000
C27H44O3(5)	2800000	1220000	841000	841000	1060000	1080000	3190000	4120000	3410000	3360000	921000	630000
C3H4O2(3)	10800000	7300000	12900000	8020000	6170000	10400000	13700000	15100000	12500000	16700000	5830000	4800000
C4H6O3(3)	18300000	15900000	20500000	18900000	16500000	19700000	37100000	49900000	47900000	40800000	16300000	11900000
C5H10O5(6)	369000	905000	1680000	698000	380000	922000	516000	555000	422000	657000	268000	249000
C6H11NO3(4)	3470000	7460000	4600000	3180000	6920000	4030000	7090000	12800000	5880000	6170000	3670000	3580000
C6H12O6(5)	664000000	209000000	235000000	212000000	263000000	232000000	573000000	1050000000	809000000	952000000	328000000	236000000
C9H13N5O3(4)	206000	676000	271000	876000	260000	395000	2020000	905000	1190000	902000	336000	221000
C9H8O3(3)	27700000	13400000	8610000	15800000	15600000	24500000	57100000	51400000	30600000	46000000	10300000	6080000
caprate	49500000	59600000	27600000	27200000	50600000	60300000	93300000	150000000	95400000	75500000	27700000	28500000
carnosine	2730000	4150000	1660000	887000	2380000	2070000	14500000	2670000	1930000	2840000	653000	578000
CDPcholine	46200000	1870000	4880000	9190000	7200000	11900000	68600000	18100000	27900000	53400000	10400000	8400000
CDP-ethanolamine	9480000	594000	795000	3800000	1780000	2210000	17100000	8220000	10400000	15800000	2610000	1750000
cholesterol sulfate	837000	936000	952000	1030000	28200000	1160000	3350000	1360000	634000	1750000	1450000	839000
choline	2240000000	1260000000	1060000000	776000000	1770000000	1040000000	4690000000	5340000000	3040000000	4130000000	1250000000	1310000000
choline phosphate	1080000000	182000000	104000000	756000000	787000000	835000000	3330000000	2800000000	2540000000	2570000000	858000000	356000000
cis-aconitate	16800000	2090000	2530000	5070000	3590000	3710000	39500000	34000000	37900000	41200000	6000000	3030000
citrate/isocitrate	1050000000	33800000	102000000	318000000	162000000	159000000	2420000000	1960000000	2010000000	2330000000	336000000	138000000
clupanodonic acid/docosa-4,7,10,13,16-pentaenoic acid	16300000	6530000	9080000	2870000	12200000	4020000	78200000	81400000	35000000	36200000	6280000	2870000
CMP-N-trimethyl-2-aminoethylphosphonate	1270000	131000	146000	438000	392000	465000	2250000	1480000	1860000	2210000	706000	574000
coumarin	6270000	2040000	1250000	2440000	2420000	3590000	13500000	12200000	7200000	10700000	1440000	956000
creatine	3220000000	3010000000	2410000000	3620000000	4210000000	4160000000	5220000000	4090000000	4190000000	4900000000	3510000000	3130000000
creatinine	99100000	137000000	121000000	137000000	139000000	106000000	197000000	468000000	186000000	188000000	78600000	72100000
cytosine	5960000	27800000	23100000	28200000	28100000	15500000	79500000	26400000	47500000	48600000	21100000	10600000
D-Alanyl-D-alanine	1380000	1350000	1650000	1130000	2430000	1750000	2130000	1500000	1530000	1670000	1420000	787000
decanoyl carnitine	4320000	4150000	1560000	2460000	4170000	3050000	7640000	15200000	11800000	11100000	5550000	3720000
D-Erythrose 4-phosphate	276000	120000	105000	262000	469000	356000	1020000	1590000	661000	803000	242000	112000
D-Glucosamine	232000	1630000	3110000	771000	1290000	1080000	322000	494000	325000	421000	361000	244000
D-Glucosamine 6-phosphate	5190000	1340000	1370000	2240000	4080000	3090000	9040000	7170000	8560000	6730000	2870000	1990000
D-Glucuronate 1-phosphate	319000	80100	130000	156000	6030	52500	938000	2100000	671000	967000	107000	45700
D-glycerate	712000	1820000	1310000	964000	1460000	1150000	1650000	4790000	1570000	1150000	819000	592000
D-Glycerate 3-phosphate/D-Glycerate 2-phosphate	3470000	606000	537000	2530000	1110000	1450000	20700000	28900000	11600000	12400000	1200000	764000
Dihydroxyacetone phosphate	6990000	1400000	1270000	6530000	4360000	5130000	28400000	15100000	18400000	21100000	5460000	2500000
dIMP	958000	157000	306000	484000	645000	642000	1000	1100000	1500000	270000	778000	891000
Diphosphate	41900000	234000	1830000	2940000	2490000	3600000	159000000	123000000	84500000	121000000	3140000	1310000
docosahexaenoate(DHA)	44300000	30600000	25600000	9370000	37600000	12100000	204000000	274000000	120000000	91900000	16300000	7600000
docosanedioicacid	447000	125000	75300	1000	188000	149000	999000	775000	202000	317000	59100	22200
dopaminochrome	807000	376000	417000	731000	921000	1080000	1170000	2270000	747000	1400000	1110000	915000
dUMP	236000	7230	5180	50400	55300	69700	1050000	639000	292000	651000	47500	22600
Eicosenoic acid	13400000	5760000	11400000	12400000	49900000	8040000	36000000	32700000	23200000	25600000	5090000	3710000
Elaidic carnitine/Vaccenyl carnitine	176000000	75200000	50100000	37600000	118000000	39600000	242000000	209000000	202000000	241000000	56800000	40200000
Ercalcitriol	36700	31600	24000	43100	121000	26700	276000	123000	174000	188000	53300	22200
fructoselysine 3-phosphate	5860000	97900	196000	1220000	1110000	1710000	8660000	17200000	7580000	11900000	1510000	864000
fumarate	67100000	13100000	26700000	49700000	46300000	60500000	92000000	86800000	81800000	97200000	56400000	43100000
G6P/F6P	16900000	1670000	1990000	7220000	4590000	7420000	39700000	33300000	27600000	33500000	6900000	3630000
Galactosylglycerol	479000	278000	302000	319000	421000	326000	962000	1150000	735000	594000	333000	253000
gama-L-glutamyl-L-alpha-aminobutyrate	244000	421000	232000	157000	861000	571000	800000	294000	648000	705000	296000	283000
GDP-D-mannose	842000	50800	16500	283000	21200	110000	1390000	734000	1100000	1920000	180000	128000
glutaryl carnitine	1950000	428000	726000	151000	363000	423000	1560000	1970000	1580000	2770000	108000	71800
glutathione	599000000	60100000	40100000	355000000	154000000	303000000	1100000000	872000000	1020000000	1310000000	399000000	257000000
Glycerol 3-phosphate	116000000	21000000	30400000	51900000	47500000	63000000	161000000	87100000	120000000	136000000	87000000	48800000
glycine	59700000	112000000	72100000	66400000	150000000	68700000	50100000	42700000	39100000	44700000	87300000	44900000
glycine betaine	803000000	620000000	542000000	748000000	1620000000	761000000	1720000000	1490000000	1500000000	1520000000	744000000	633000000
Glycylleucine	2840000	4080000	2980000	3410000	4770000	2890000	5300000	3850000	4540000	4790000	4050000	2330000
Glycyl-phenylalanine	88100	18400	29300	48400	188000	145000	505000	224000	197000	312000	41600	24400
Glycylproline/L-Prolinylglycine	2040000	986000	946000	1240000	1860000	1250000	3690000	3460000	2020000	2850000	925000	877000
GSSG	121000000	3940000	12400000	26600000	39000000	29000000	205000000	151000000	182000000	231000000	44300000	27300000
Guanine	1800000	1090000	592000	1230000	1660000	1050000	4750000	5400000	4010000	4040000	1040000	683000
gulonate	116000000	20700000	26500000	44300000	33000000	54400000	247000000	157000000	163000000	268000000	46300000	40700000
heptadecanoyl carnitine	4850000	4120000	1400000	2670000	9490000	2160000	16000000	13700000	11400000	10800000	1690000	1140000
Hexadecanedioic acid	2080000	3430000	804000	1160000	1330000	1090000	3170000	3400000	1700000	1750000	906000	1450000
Hypotaurine	7460000	5230000	4950000	7370000	8580000	9550000	8250000	7450000	7930000	10500000	9100000	7600000
isoputreanine/putreanine	5530000	18100000	15800000	17400000	13700000	13400000	12700000	14100000	10300000	11500000	15900000	11100000
itaconate/Mesaconate	19800000	6550000	6880000	8130000	9730000	9250000	37700000	39500000	34400000	39900000	8360000	6070000
kynurenate	79000	166000	92700	101000	182000	84000	187000	1570000	181000	105000	54000	71600
L-4-hydroxyglutamate semialdehyde	1250000000	482000000	580000000	1190000000	1150000000	1380000000	2230000000	1700000000	1920000000	2230000000	1480000000	1140000000
lactate	7100000000	8350000000	5190000000	7250000000	8370000000	8270000000	15300000000	12800000000	11900000000	14100000000	6930000000	5080000000
L-alanine	174000000	134000000	125000000	212000000	295000000	262000000	259000000	221000000	220000000	271000000	265000000	200000000
L-Alanyl-L-leucine	706000	576000	447000	440000	1060000	666000	1850000	1400000	1420000	1740000	563000	390000
L-arabinitol/xylitol/D-ribitol	4610000	6540000	5460000	5180000	7830000	5600000	11600000	10000000	26000000	11000000	6190000	4500000
L-asparagine	37200000	30800000	22500000	46200000	39400000	30000000	80000000	72600000	53000000	64200000	38400000	23200000
laurate	65000000	96000000	54600000	42800000	90300000	98600000	124000000	178000000	117000000	91600000	41500000	44600000
lauroyl carnitine	7600000	8420000	2710000	4350000	7410000	4280000	17300000	33200000	24900000	14300000	4130000	4290000
L-cystathionine	52600000	955000	4520000	48900000	28400000	37300000	162000000	22600000	115000000	165000000	48900000	15600000
L-cysteate	1060000	4800000	2180000	3000000	1530000	2310000	1070000	1110000	1130000	1190000	1810000	1690000
L-cysteine	121000	313000	155000	613000	70300	369000	346000	505000	229000	203000	197000	123000
L-cysteinylglycine	11300000	411000	288000	2580000	1050000	2210000	22500000	17300000	20100000	26300000	3010000	1820000
L-erythrulose	2650000	9260000	13700000	8100000	6930000	9990000	3050000	3760000	3110000	4540000	6230000	5890000
L-Fucose 1-phosphate	2810000	326000	346000	1390000	1760000	1150000	9320000	4500000	5910000	6450000	1050000	771000
L-fucose/L-Fuculose	907000	135000	124000	41800	81400	48000	118000	87200	54200	61000	46300	70300
L-glutamate	1230000000	471000000	567000000	1160000000	1120000000	1350000000	2210000000	1680000000	1900000000	2200000000	1440000000	1110000000
L-glutamine	235000000	296000000	300000000	294000000	289000000	218000000	305000000	342000000	330000000	425000000	253000000	205000000
L-histidine	119000000	162000000	57300000	122000000	119000000	143000000	294000000	333000000	176000000	214000000	93600000	53900000
L-homocysteine	1000	91500	64500	124000	59400	27600	313000	1000	119000	11500	88700	62000
L-Iditol/D-glucitol/galactitol	27600000	2330000	5140000	1970000	1930000	1720000	3580000	3990000	3620000	4330000	2320000	2280000
limonene/(+)-alpha-pinene	2930000	648000	441000	375000	610000	292000	4500000	6170000	2050000	3160000	405000	423000
linoleic acid/linoelaidic acid (all trans C18:2)/octadecadienoate (n-C18:2)	1120000000	185000000	678000000	168000000	720000000	131000000	1400000000	1110000000	569000000	1210000000	263000000	86400000
Linoleyl carnitine/Linoelaidyl carnitine	125000000	73100000	36300000	20900000	41500000	28500000	181000000	163000000	153000000	169000000	45900000	28000000
L-isoleucine/L-leucine	476000000	457000000	325000000	329000000	523000000	663000000	1020000000	1120000000	738000000	998000000	351000000	258000000
L-kynurenine/Formyl-5-hydroxykynurenamine	686000	878000	645000	615000	710000	637000	1710000	1320000	1550000	1140000	521000	288000
L-methionine	73000000	88900000	58100000	89900000	111000000	149000000	147000000	139000000	109000000	139000000	74100000	44700000
L-palmitoylcarnitine	246000000	178000000	54700000	75800000	198000000	83100000	558000000	545000000	565000000	396000000	76600000	51900000
L-phenylalanine	325000000	442000000	297000000	313000000	494000000	550000000	772000000	907000000	588000000	730000000	340000000	252000000
L-proline	961000000	1100000000	877000000	1370000000	1810000000	1850000000	2000000000	1900000000	1640000000	2060000000	1390000000	1150000000
L-threonate	60100000	61200000	45400000	44300000	181000000	87200000	134000000	285000000	149000000	136000000	60200000	36700000
L-threonine	192000000	113000000	97800000	177000000	183000000	238000000	231000000	196000000	182000000	202000000	139000000	84000000
L-tryptophan	120000000	84700000	54500000	73300000	83500000	87500000	288000000	253000000	220000000	221000000	64400000	37800000
L-tyrosine	98600000	82100000	50600000	93900000	93200000	148000000	199000000	180000000	112000000	165000000	62000000	38700000
L-xylonate/L-lyxonate	8410000	3510000	3970000	4160000	7270000	4830000	17200000	19400000	16100000	17000000	3970000	2880000
lysine	65600000	56000000	36000000	41600000	47200000	52100000	162000000	176000000	119000000	126000000	33400000	19900000
malate(2-)	565000000	100000000	285000000	544000000	527000000	676000000	755000000	699000000	649000000	781000000	655000000	498000000
margarate	34700000	28300000	26400000	31900000	60200000	35100000	62900000	55200000	38600000	40700000	31700000	29100000
Methionine sulfoxide	1830000	3060000	2300000	2490000	4000000	3580000	2040000	2610000	1640000	2010000	1390000	1340000
methyl indole-3-acetate	258000	116000	115000	111000	162000	251000	611000	740000	620000	600000	116000	66500
Methylimidazoleacetic acid	9850000	4330000	5970000	6550000	15300000	17500000	24300000	28100000	20100000	4560000	9630000	2760000
Methylisocitric acid/2-methylcitrate	1450000	358000	348000	722000	484000	697000	1880000	1930000	1760000	1570000	414000	402000
myo-inositol	662000000	207000000	232000000	210000000	259000000	229000000	572000000	1050000000	807000000	950000000	325000000	234000000
myristate	1200000000	2030000000	1770000000	1810000000	2290000000	2060000000	2530000000	3100000000	2670000000	2120000000	2040000000	2060000000
N(2)-acetyl-L-ornithine	1520000	1650000	1550000	876000	1900000	905000	3710000	3910000	5530000	3510000	1590000	1130000
N(omega)-(L-Arginino)succinate	1680000	64900	221000	507000	448000	395000	2090000	1280000	1240000	1980000	504000	537000
N1,N12-diacetylspermidine	1050000	151000	153000	856000	1290000	717000	4500000	760000	4300000	5550000	1060000	548000
N6N6N6-Trimethyl-L-lysine	43800000	19100000	10100000	32100000	35200000	29800000	147000000	107000000	105000000	121000000	32100000	15700000
N-acetyl-L-aspartate/2-Amino-3-oxoadipate	106000000	64700000	112000000	176000000	438000000	262000000	219000000	136000000	172000000	227000000	166000000	136000000
N-acetyl-L-glutamate	7810000	4660000	6390000	7510000	8300000	9540000	12600000	6430000	11100000	15200000	7760000	5360000
N-Acetylneuraminate 9-phosphate	1140000	40300	220000	36700	968000	557000	1030000	136000	1440000	953000	807000	514000
N-acetylneuraminic acid	11300000	4550000	7050000	5220000	9020000	7940000	17000000	8560000	17600000	16300000	4820000	3060000
N-acetyl-seryl-aspartate	985000	851000	702000	1200000	1410000	1400000	1800000	1140000	1570000	1730000	1460000	1340000
NAD+	51000000	6630000	3300000	15300000	7320000	7350000	50200000	42600000	68700000	63600000	11800000	8800000
naphthalene	1000000	361000	292000	235000	269000	189000	833000	737000	1230000	1000000	227000	203000
N-Carbamoyl-L-aspartate	1070000	921000	1430000	1140000	2950000	2540000	3890000	2850000	2520000	5400000	3600000	4300000
N-Formimidoyl-L-glutamate	261000	512000	361000	250000	442000	318000	811000	1410000	644000	780000	217000	178000
N-formylanthranilate/noradrenochrome	411000	618000	644000	461000	916000	1540000	408000	458000	291000	275000	361000	340000
Nicotinamide	232000000	152000000	174000000	177000000	428000000	430000000	1250000000	1200000000	513000000	850000000	168000000	171000000
N-methyl-467-trihydroxy-1234-tetrahydroisoquinoline	1450000	34300	29700	69400	71300	49100	4010000	1730000	2000000	2160000	52000	52000
N-Methylethanolamine phosphate	478000	146000	59500	698000	604000	825000	1180000	1280000	1280000	1310000	510000	278000
NN-dimethylglycine	4980000	10700000	11000000	5810000	6170000	5580000	7160000	6020000	7120000	7070000	5900000	5720000
nonanoate	39700000	46300000	49700000	33000000	81100000	69000000	63200000	116000000	69300000	50000000	33500000	35900000
N-phosphocreatinate	35700000	6730000	5480000	33400000	13600000	20800000	38000000	31200000	48000000	47500000	29900000	20600000
N-Ribosylnicotinamide	1420000	474000	344000	1330000	1410000	922000	808000	479000	643000	923000	1730000	1470000
O-acetylcarnitine	1390000000	719000000	557000000	1140000000	1100000000	1380000000	2050000000	2110000000	1800000000	2250000000	1080000000	862000000
octanoyl carnitine/L-Octanoylcarnitine	8980000	3930000	2680000	3730000	6110000	5380000	15100000	16800000	24200000	27400000	11200000	6830000
oleic acid/elaidate/trans-vaccenate	1010000000	191000000	511000000	151000000	703000000	125000000	1110000000	873000000	595000000	1020000000	238000000	106000000
omega hydroxy dodecanoate (n-C12:0)	4900000	9020000	1580000	2090000	3440000	2670000	12700000	21700000	11300000	10300000	2520000	3340000
omega hydroxy hexadecanoate (n-C16:0)	28800000	27400000	7440000	11200000	24800000	13400000	56700000	44000000	30400000	32200000	10800000	13500000
omega hydroxy tetradecanoate (n-C14:0)	4540000	5940000	1850000	1560000	2770000	1970000	8490000	10900000	8450000	5970000	1980000	2240000
Ornithine	13000000	51700000	13200000	23900000	27900000	26600000	35900000	50200000	33600000	32900000	13500000	10200000
palmitate	4040000000	5820000000	2560000000	4670000000	6150000000	4180000000	7070000000	5710000000	3250000000	3600000000	3940000000	4250000000
palmitoleate	438000000	49100000	230000000	36100000	152000000	33900000	332000000	179000000	146000000	331000000	90700000	25700000
pendtadenoyl carnitine	2470000	1890000	915000	1340000	5050000	1140000	8060000	7500000	5630000	5040000	950000	741000
pentadecanoate	43400000	34300000	28500000	28000000	54600000	37100000	69300000	80800000	42200000	49200000	28300000	27000000
Perillic acid	3550000	3660000	3490000	1430000	2280000	1970000	5970000	8790000	4060000	4130000	1500000	758000
perillyl aldehyde	4500000	1370000	1020000	997000	1260000	788000	6380000	9940000	3230000	4740000	959000	951000
phenylacetaldehyde	704000	264000	144000	247000	264000	432000	1340000	1420000	816000	1180000	109000	76400
Phosphodimethylethanolamine	644000	2390	79500	974000	630000	977000	902000	399000	1050000	901000	726000	201000
Phosphoenolpyruvate	1800000	500000	418000	581000	439000	419000	3300000	8900000	1300000	2290000	311000	228000
phytanic acid/arachidic acid	3630000	2530000	2670000	4030000	14800000	4640000	7450000	5090000	4670000	3670000	4560000	2080000
pristanic acid	4130000	1220000	1510000	1770000	7030000	2170000	7980000	7940000	4470000	4950000	1760000	1130000
propionyl-carnitine	110000000	23800000	31800000	86900000	68700000	140000000	117000000	166000000	102000000	148000000	64500000	63200000
Pyridoxal	926000	1020000	826000	1260000	1560000	1820000	1330000	2570000	1100000	1740000	1970000	1580000
pyruvate	6900000	25900000	9780000	25200000	20700000	16300000	27900000	65800000	42300000	31000000	12000000	11300000
Riboflavin	2050000	837000	899000	805000	989000	875000	3040000	3070000	2670000	2560000	694000	523000
ribose-phosphate	9630000	2510000	2410000	6430000	20400000	11500000	77100000	105000000	31900000	62600000	5630000	5240000
S-[2-carboxy-1-(1 H-imidazol-4-yl)ethyl]-L-cysteine	1830000	1030000	1620000	728000	1110000	1160000	634000	1180000	578000	568000	790000	789000
S-Adenosyl-L-homocysteine	1840000	546000	912000	2230000	3070000	2380000	3140000	1020000	2490000	3340000	2250000	1690000
S-adenosyl-L-methionine	15500000	2000000	1710000	6000000	2540000	3460000	26500000	25200000	20700000	24400000	3820000	2490000
sarcosine	149000000	104000000	102000000	178000000	240000000	221000000	223000000	202000000	196000000	244000000	226000000	164000000
Sedoheptulose 7-phosphate	2580000	449000	157000	1030000	1210000	1750000	8400000	14400000	4580000	7260000	977000	507000
sn-Glycero-3-phosphocholine	4000000000	1400000000	1770000000	4340000000	3100000000	4160000000	6610000000	2800000000	7010000000	6680000000	5790000000	3690000000
sphingosine/(2S)-1-hydroxy-3-oxooctadecan-2-aminium	4600000	1790000	2250000	2400000	20600000	3180000	16600000	8890000	10000000	7900000	3870000	1380000
stearate	873000000	973000000	564000000	1230000000	2080000000	1070000000	1760000000	1080000000	856000000	839000000	1130000000	875000000
stearoylcarnitine	107000000	112000000	11400000	34100000	96400000	54500000	271000000	319000000	331000000	178000000	20800000	12300000
succinate(2-)	118000000	97600000	105000000	115000000	150000000	160000000	327000000	303000000	235000000	288000000	117000000	86700000
succinyl carnitine	18200000	3010000	5810000	8920000	10500000	11000000	21300000	25600000	21100000	35500000	13000000	9160000
Taurine	1680000000	1140000000	916000000	1480000000	1770000000	1660000000	3210000000	3030000000	2770000000	2890000000	1410000000	1100000000
Tetracosatetraenoyl carnitine	447000	252000	47400	73900	167000	138000	1240000	1390000	1150000	1140000	106000	70100
tetradecanoyl carnitine(myristoyl carnitine)	42200000	33900000	13100000	17400000	41000000	18300000	94000000	144000000	113000000	72800000	16700000	13700000
tetradecenoate (n-C14:1)	19400000	18600000	12500000	3540000	8860000	3530000	31100000	35500000	23100000	21300000	5760000	4250000
tetradecenoyl carnitine	3160000	1290000	1430000	743000	1300000	763000	4630000	5450000	3960000	4520000	1080000	1030000
thiosulfate	3710000	2250000	5740000	2230000	3430000	5130000	4960000	6940000	5850000	3820000	2260000	2610000
thymine/imidazol-4-ylacetate	2150000	8170000	4180000	4550000	6690000	2370000	19600000	14600000	5350000	9240000	1690000	1220000
tiglyl carnitine	3250000	862000	985000	2170000	1860000	3440000	3510000	3080000	2360000	2920000	1600000	1050000
trans-4,5-epoxy-2(E)-decenal	668000	1800000	667000	312000	472000	181000	2740000	4540000	2130000	2020000	423000	219000
trans-Hexadec-2-enoyl carnitine	51300000	22100000	21500000	10000000	22800000	9590000	57400000	56700000	60800000	61900000	18900000	13600000
Trimethylamine N-oxide	3640000	3290000	2750000	1670000	2000000	1750000	1560000	3690000	1010000	695000	373000	326000
UDP-D-glucose/UDP-D-galactose	39200000	1450000	1520000	12500000	4150000	6370000	77000000	28700000	53700000	71500000	10300000	5890000
UDP-D-glucuronate	6110000	584000	494000	4090000	300000	681000	7730000	2720000	5950000	8960000	2170000	1110000
UDP-N-acetyl-alpha-D-glucosamine/UDP-N-acetyl-alpha-D-galactosamine	295000000	11300000	10300000	62600000	25700000	40900000	446000000	341000000	370000000	480000000	55900000	48000000
uracil	95800000	26600000	40700000	27500000	49900000	31400000	98800000	77100000	29800000	59400000	45500000	42000000
Ureidopropionic acid/Glycyl-glycine	37200000	31000000	22600000	46400000	39600000	30100000	80100000	72800000	53000000	64300000	38600000	23200000
Urocanate	4940000	82600000	124000000	166000000	801000000	188000000	473000000	252000000	118000000	103000000	23000000	26700000
Valine	93700000	92300000	66200000	75200000	122000000	118000000	178000000	179000000	149000000	151000000	68400000	49200000
w-hydroxydecanoicacid	6570000	10500000	2690000	2370000	3880000	3180000	14300000	26200000	12500000	12600000	3690000	4420000
Xanthine	76600000	58900000	23900000	24600000	125000000	48600000	366000000	491000000	72000000	198000000	20800000	35300000
xanthosine	138000	112000	150000	180000	395000	179000	148000	449000	11900	57800	105000	155000
ZFP42	0.00447402	0.0423328	0.412399	0.0986915	0.239311	-4.17867
CLDN3	0.00457269	0.0427942	3.61942	2.04172	0.564103	-1.77273
TP63	0.00459579	0.0428503	0.617099	0.962864	1.56031	1.56031
SYT7	0.00462905	0.0430004	1.5239	3.09812	2.03302	2.03302
NUDT7	0.00468783	0.0430638	1.25208	0.519981	0.415293	-2.40794
ALG11	0.00472307	0.0430751	0.720248	0.449256	0.623752	-1.6032
ARHGAP40	0.00473664	0.0431346	0.611104	0.362955	0.593933	-1.68369
KCNH3	0.00475256	0.0431346	0.362333	0.696542	1.92238	1.92238
CSTB	0.00484771	0.0432314	50.8861	76.8369	1.50998	1.50998
CXADRP3	0.0048502	0.0432314	1.54845	2.9983	1.93632	1.93632
ELFN1	0.00491221	0.0432314	2.19524	4.56553	2.07974	2.07974
NTN4	0.00492179	0.0432314	0.604535	2.07714	3.43593	3.43593
FOXE1	0.00500795	0.0432463	1.2767	0.730566	0.572232	-1.74754
ZNF816	0.00501098	0.0432463	0.372069	0.0469367	0.126151	-7.92704
NQO1	0.00501666	0.0432463	33.8836	55.7725	1.64601	1.64601
PCDHA3	0.00507571	0.0433823	0.601087	0.971529	1.61629	1.61629
LOC105371703	0.00508003	0.0433823	1.56851	0.121478	0.077448	-12.9119
KRTAP5-1	0.00509367	0.0434222	0.892632	0.318397	0.356695	-2.80352
NKX2-5	0.00512908	0.0434559	0.781458	0.113824	0.145656	-6.86549
GALNT13	0.00515389	0.0434799	1.08187	1.79138	1.65583	1.65583
CDA	0.00517627	0.0434799	14.791	2.04049	0.137954	-7.24878
B4GALNT4	0.00521113	0.0434799	6.7038	4.07482	0.607838	-1.64518
NMRAL2P	0.00521677	0.0434799	1.54727	2.46248	1.59151	1.59151
NEO1	0.00521895	0.0434799	0.715088	0.307512	0.430034	-2.3254
PCDHA6	0.00522727	0.0434799	0.217532	0.443985	2.04101	2.04101
ERBB3	0.00523032	0.0434799	17.0528	9.33248	0.54727	-1.82725
ARHGAP24	0.00523743	0.0434803	0.213135	0.528913	2.48159	2.48159
CCNE1	0.00524772	0.0434803	4.32121	2.85333	0.660309	-1.51444
LINC00649	0.00530522	0.0435866	0.383036	0.597717	1.56047	1.56047
ARHGAP26	0.00531078	0.0435866	4.71595	3.06781	0.650519	-1.53723
GMPR	0.00543668	0.0442651	0.962697	2.79749	2.90589	2.90589
COCH	0.00547165	0.0443854	1.06512	0.343975	0.322945	-3.0965
CPZ	0.00549077	0.0444646	0.714913	1.21318	1.69697	1.69697
DOCK4	0.00551021	0.0445261	0.965673	1.63637	1.69454	1.69454
OLFM1	0.0055342	0.0446269	1.00809	0.357919	0.355047	-2.81653
LOC101926963	0.00553921	0.0446269	3.74884	2.46195	0.656722	-1.52271
OCLN	0.00558163	0.0447662	2.32983	1.45049	0.622574	-1.60624
CCDC78	0.00560762	0.0448789	3.30982	2.146	0.648374	-1.54232
OPN3	0.00564017	0.0449479	3.08323	4.95179	1.60604	1.60604
DOCK11	0.00564841	0.0449659	1.10244	1.89267	1.7168	1.7168
SLC19A3	0.00569826	0.0451237	0.478019	0.216515	0.452942	-2.20779
CBX5	0.00576103	0.0451922	15.3813	10.1534	0.660111	-1.5149
ADGRD1-AS1	0.00576969	0.045213	2.17269	1.39754	0.643228	-1.55466
DPYSL4	0.00583617	0.0454496	1.88742	0.822931	0.436009	-2.29353
TMEM92-AS1	0.00586191	0.0455848	1.0987	1.88119	1.71219	1.71219
DBH-AS1	0.00597865	0.0457763	1.09837	0.689627	0.627866	-1.5927
RASGRP1	0.0060364	0.0459367	1.16239	0.573799	0.493637	-2.02578
APBA2	0.00614317	0.0459367	0.563915	0.127821	0.226668	-4.41175
NOTCH3	0.0061807	0.0459505	7.73792	12.9609	1.67499	1.67499
ANKLE1	0.00623888	0.0461082	2.38059	1.37419	0.577247	-1.73236
CPT1A	0.00624271	0.0461082	6.04321	10.0699	1.66632	1.66632
C1QTNF1	0.00630913	0.0461082	4.55293	10.3292	2.26869	2.26869
RRAD	0.00631694	0.0461082	0.562543	0.929102	1.65161	1.65161
DPYSL3	0.00632988	0.0461082	59.6363	99.2302	1.66392	1.66392
LINC01603	0.00633183	0.0461082	0.751689	0.305273	0.406117	-2.46235
IGF2BP1	0.00637917	0.0461845	15.1716	8.73611	0.57582	-1.73665
IL31RA	0.00643811	0.0462989	1.15733	0.76399	0.660133	-1.51485
CCBE1	0.00645258	0.0463254	0.925475	2.35315	2.54264	2.54264
EBF4	0.00648842	0.046356	0.931813	0.347396	0.372817	-2.68228
ACSS1	0.00649735	0.046356	7.63265	5.04444	0.660904	-1.51308
RGS9	0.00651852	0.046356	0.683574	0.340378	0.497938	-2.00828
POTEC	0.00659338	0.046356	0.557662	1.19606	2.14478	2.14478
DSC2	0.00665667	0.0464015	2.05183	0.475261	0.231628	-4.31727
VCAN	0.00675119	0.0464291	2.33815	5.4816	2.34442	2.34442
LINC00857	0.0067689	0.0464291	2.75554	1.7754	0.6443	-1.55207
ARHGAP45	0.0067713	0.0464291	0.975415	0.592693	0.607632	-1.64573
HPCAL1	0.00680303	0.04647	34.0659	51.2167	1.50346	1.50346
KCNIP4	0.00681891	0.04647	2.00641	1.226	0.611042	-1.63655
LINC01341	0.00682517	0.04647	1.77117	1.01557	0.573388	-1.74402
FHDC1	0.00683697	0.04647	3.20463	1.13849	0.355262	-2.81482
CCDC3	0.00689957	0.04647	0.654937	0.260097	0.397133	-2.51805
EDNRA	0.00692357	0.04647	1.59526	5.67501	3.55741	3.55741
PLS3-AS1	0.00692797	0.04647	0.296665	0.476377	1.60577	1.60577
DEF6	0.0069367	0.04647	0.344121	0.0727181	0.211316	-4.73225
LOC101928674	0.00694605	0.04647	1.00617	0.558982	0.555556	-1.8
SSX2	0.00697388	0.04647	5.93502	2.62665	0.442567	-2.25954
AOC2	0.00698295	0.04647	0.741793	0.469589	0.633046	-1.57966
SSX2B	0.00699532	0.04647	6.14933	2.72118	0.442516	-2.2598
DLX4	0.00699715	0.04647	1.82366	0.995304	0.545773	-1.83226
PLCG2	0.00700139	0.04647	0.316392	0.146726	0.463746	-2.15635
OTOGL	0.00707598	0.0466255	3.59899	2.2126	0.614783	-1.62659
MMP7	0.00717251	0.0469003	0.267581	0.0507528	0.189673	-5.27224
SBK1	0.00717411	0.0469003	0.393323	0.200039	0.508587	-1.96623
LINC00528	0.00723012	0.0469584	0.620545	0.307792	0.496002	-2.01612
GAS7	0.0072356	0.0469584	15.8041	9.74872	0.616849	-1.62114
FDCSP	0.0072359	0.0469584	16.2329	4.68738	0.288758	-3.4631
BMP8B	0.00728582	0.0470386	2.36946	1.36585	0.576438	-1.73479
KRBA1	0.00739952	0.0472124	4.51157	2.48575	0.550972	-1.81497
CNTN1	0.00741298	0.0472507	2.27243	1.16017	0.510543	-1.9587
GPR19	0.00750709	0.0476284	2.34261	1.53392	0.654789	-1.52721
CASZ1	0.00752786	0.0476284	1.05387	0.649614	0.61641	-1.6223
AIM2	0.00758218	0.0476992	2.49012	1.23218	0.494826	-2.02091
RASD1	0.00761031	0.0477303	0.291414	0.460165	1.57908	1.57908
PIK3AP1	0.00761526	0.0477303	0.450732	0.217648	0.482877	-2.07092
LIN7A	0.00764585	0.0478191	0.275606	0.471212	1.70973	1.70973
RALY-AS1	0.00766963	0.0478191	1.55339	1.01342	0.65239	-1.53282
PDGFRA	0.00768839	0.0478297	2.0683	4.14938	2.00618	2.00618
FLJ20021	0.00774785	0.0479311	2.08418	3.35364	1.6091	1.6091
TSPAN9	0.00775171	0.0479311	14.579	22.7478	1.56031	1.56031
ADGRA2	0.00779534	0.0479953	3.87484	5.98944	1.54573	1.54573
PTHLH	0.00786488	0.0480525	0.531029	0.936255	1.76309	1.76309
EGFL7	0.00809122	0.0491159	0.44186	0.237522	0.537549	-1.86029
PCOTH	0.00813405	0.0491228	0.716518	1.13703	1.58688	1.58688
CNIH3	0.00816628	0.0491228	2.18826	4.01203	1.83344	1.83344
TM4SF19	0.00821637	0.0492785	3.51957	6.03009	1.7133	1.7133
SCG2	0.0082573	0.0493658	75.4103	148.287	1.96641	1.96641
CHN2	0.00829353	0.0493658	0.469655	0.781376	1.66372	1.66372
COL16A1	0.00829661	0.0493658	19.3498	10.7756	0.556885	-1.7957
CYGB	0.00835638	0.0494641	1.5078	0.775516	0.514336	-1.94425
ADAMTSL3	0.00839555	0.0495394	0.507693	0.221455	0.436199	-2.29253
DPT	0.00849936	0.0499786	11.146	25.0996	2.2519	2.2519
TNFRSF6B	0.00854684	0.050062	8.10116	3.6878	0.455219	-2.19674
SOX2-OT	0.00859207	0.0500926	1.76945	1.01131	0.571541	-1.74966
TINAGL1	0.00861118	0.0501397	2.88952	1.21611	0.420869	-2.37604
CGN	0.00863307	0.0502148	0.655815	0.376232	0.573686	-1.74311
UPK1A	0.0087899	0.0505951	0.343812	0.157052	0.456796	-2.18916
LARGE2	0.00888468	0.0505951	1.71959	0.921721	0.536013	-1.86562
ENPP2	0.00889369	0.0505951	0.891687	1.68871	1.89384	1.89384
RTL5	0.00891351	0.0506055	0.898284	1.38709	1.54415	1.54415
PRKCZ	0.00891573	0.0506055	3.9709	2.5792	0.649525	-1.53959
PMAIP1	0.00902606	0.050678	5.22714	7.84959	1.5017	1.5017
CPLX1	0.00906306	0.0506911	0.743868	0.34897	0.469128	-2.13161
PGM2L1	0.00906745	0.0506911	2.57329	4.34727	1.68938	1.68938
TRIM58	0.00910232	0.0506911	5.18738	2.52846	0.487426	-2.0516
TMEM145	0.00915261	0.0506986	1.06743	0.686535	0.643167	-1.55481
TSPAN15	0.00917901	0.0506986	5.82326	3.73588	0.641544	-1.55874
SERPINA3	0.00921529	0.0506986	19.2942	6.33578	0.328377	-3.04528
EFCAB13	0.00922172	0.0506986	0.500884	0.295719	0.590393	-1.69379
MAGEB1	0.00922222	0.0506986	4.3778	0.3496	0.0798574	-12.5223
FN1	0.00923377	0.0507124	128.915	196.458	1.52393	1.52393
IL1R1	0.00926697	0.0507124	2.76475	4.19578	1.5176	1.5176
MSI1	0.0092702	0.0507124	1.60616	0.445951	0.277651	-3.60165
EEF1A2	0.009293	0.0507905	194.664	120.168	0.61731	-1.61993
SHOX2	0.00940693	0.0511157	0.927853	1.80551	1.9459	1.9459
MBP	0.00951214	0.0513754	0.931448	1.4794	1.58828	1.58828
CARNS1	0.00952991	0.0513754	0.403007	0.226041	0.560886	-1.78289
PLAC9	0.00957203	0.0514417	0.505029	1.56618	3.10117	3.10117
CLDN4	0.00962063	0.0514584	49.3694	28.7786	0.582925	-1.71549
LINC02109	0.00963342	0.0514808	0.430369	0.261185	0.606886	-1.64776
TMEM158	0.00975774	0.0516041	33.3457	57.6247	1.7281	1.7281
ADGRB1	0.00977748	0.0516358	1.35692	3.18603	2.34798	2.34798
LOC105370697	0.00982811	0.0516894	0.357872	0.188872	0.527763	-1.89479
ASRGL1	0.00982889	0.0516894	0.716298	0.457837	0.639171	-1.56453
ID1	0.0099839	0.0519717	5.19567	10.1594	1.95535	1.95535
COL9A2	0.0100005	0.0519717	27.98	16.6548	0.59524	-1.67999
PNMA8A	0.0100015	0.0519717	1.25981	0.527125	0.418417	-2.38996
FUCA1	0.0100109	0.0519717	3.41541	2.22966	0.652822	-1.53181
MYH14	0.0101093	0.0521423	1.21441	0.17962	0.147908	-6.76096
MBL1P	0.0101308	0.0522056	0.601139	0.357967	0.595482	-1.67931
PRDX2	0.0101603	0.0522056	2.00819	0.593884	0.295731	-3.38145
FBXL21	0.0102597	0.0523654	1.61681	0.876552	0.54215	-1.84451
KRTAP2-3	0.010271	0.0523654	1.0283	0.354778	0.345015	-2.89842
SPANXA1	0.0103131	0.0524063	1.02863	2.5764	2.5047	2.5047
SPANXA2	0.0103131	0.0524063	1.02863	2.5764	2.5047	2.5047
SAP25	0.0103561	0.0525178	1.48359	0.899805	0.606504	-1.64879
RASSF7	0.0104929	0.0528513	0.854728	0.502763	0.588213	-1.70006
DDX25	0.0105026	0.0528647	0.212921	0.115651	0.543165	-1.84106
CCDC160	0.010543	0.0529617	1.53288	0.874895	0.570753	-1.75207
PKD1L2	0.0106144	0.0531781	1.6382	0.586839	0.358222	-2.79156
LINC01234	0.0106534	0.053338	0.271252	0.152209	0.561136	-1.7821
LINC01770	0.0107428	0.0535598	0.946774	0.498565	0.526594	-1.899
IL2RG	0.0107476	0.0535598	0.959996	0.14288	0.148834	-6.71888
ZNF257	0.0107628	0.0536	0.732875	0.377976	0.515744	-1.93895
MGC16025	0.0107738	0.0536179	0.845702	0.391383	0.462791	-2.1608
LRRC56	0.0107974	0.0536179	0.479211	0.319313	0.66633	-1.50076
SSX3	0.01083	0.0536337	5.77874	1.13835	0.196989	-5.07644
CLDN7	0.010879	0.0537167	0.435728	0.181779	0.417184	-2.39702
FOXO1	0.0109224	0.0538072	0.410062	0.63184	1.54084	1.54084
WFDC10B	0.0109584	0.053811	1.49902	0.661729	0.441442	-2.2653
DUSP8	0.0109746	0.0538343	2.66904	1.57929	0.591708	-1.69002
ABCA6	0.0110652	0.0538828	0.349511	0.648649	1.85587	1.85587
OPLAH	0.0111185	0.0538828	0.403459	0.224764	0.557092	-1.79504
TRIM6	0.0111246	0.0538828	3.42734	2.23594	0.652382	-1.53285
PAGE2	0.0113842	0.054473	19.6006	5.34655	0.272775	-3.66602
PDGFRL	0.0114057	0.0544907	0.916232	2.51402	2.74387	2.74387
CABP7	0.0114624	0.0545535	1.15303	0.631528	0.547711	-1.82578
CSDC2	0.0116258	0.0548152	0.784126	0.217632	0.277547	-3.60299
SNED1	0.0116619	0.0548909	3.92735	7.76703	1.97768	1.97768
VSIG10L	0.0117031	0.0548909	0.236551	0.0834933	0.352961	-2.83317
NPPA	0.0117778	0.0549687	0.651793	0.375669	0.576362	-1.73502
LINC00888	0.0117847	0.0549687	1.62862	2.68259	1.64715	1.64715
CRISPLD2	0.0118263	0.0549687	10.1818	5.02211	0.493246	-2.02739
TNFRSF11B	0.0118728	0.0549687	1.32911	2.03819	1.5335	1.5335
TPCN1	0.0118808	0.0549687	4.6838	7.18467	1.53394	1.53394
LOC100288181	0.0119071	0.0549687	0.5947	0.372894	0.627028	-1.59483
INPP5F	0.0119163	0.0549687	14.6093	9.55142	0.653791	-1.52954
DSP	0.0119169	0.0549687	2.11019	1.04084	0.493246	-2.02739
PIANP	0.0120472	0.0552378	3.52156	5.42696	1.54107	1.54107
DCHS1	0.0120699	0.0552744	1.19843	2.23535	1.86524	1.86524
GAPLINC	0.0121184	0.055429	0.538343	1.48751	2.76313	2.76313
EYA2	0.0124909	0.0565802	0.224923	0.109719	0.487806	-2.05
LAMA5	0.0125028	0.0565802	14.4268	23.1941	1.60771	1.60771
AATK	0.0125114	0.0565802	4.12698	1.85489	0.449454	-2.22492
LINC01914	0.0126175	0.0566763	0.471571	0.218652	0.463668	-2.15672
PHF24	0.0126216	0.0566763	0.276398	0.157968	0.571526	-1.7497
PLEKHA7	0.0126662	0.0567612	0.960336	0.355247	0.369919	-2.70329
SCO2	0.0126738	0.0567612	0.953041	1.77074	1.85798	1.85798
PLA2R1	0.0126985	0.0567612	0.988767	1.68737	1.70654	1.70654
GLI1	0.0127269	0.0567612	0.326831	0.623193	1.90678	1.90678
MYOSLID	0.0128937	0.0570017	1.05848	0.422409	0.399071	-2.50582
ARL15	0.012944	0.0570858	6.54816	4.2163	0.643891	-1.55306
COL24A1	0.0129722	0.0571431	0.984599	1.68495	1.71131	1.71131
VSNL1	0.0130703	0.0573609	0.431583	0.843253	1.95386	1.95386
QRFPR	0.0130898	0.0573609	0.297903	0.624146	2.09513	2.09513
UCN2	0.0131273	0.0573609	32.8992	18.4121	0.559653	-1.78682
KLF2	0.0132129	0.0573821	8.49632	13.3146	1.56711	1.56711
EGR1	0.013222	0.0573821	22.9403	38.692	1.68664	1.68664
MPP4	0.0133592	0.0575696	11.9409	7.28512	0.610098	-1.63908
GAL3ST4	0.0134019	0.0575734	0.521393	1.11303	2.13473	2.13473
LUZP4	0.0135434	0.0579245	5.67894	8.93865	1.574	1.574
2019-09-12	0.0136202	0.0579825	0.569702	0.339138	0.595289	-1.67986
HSPB3	0.0136616	0.0579825	0.50925	0.195722	0.384334	-2.6019
KAZN	0.0136681	0.0579825	0.830044	0.511734	0.616514	-1.62202
PTPRN	0.0136792	0.0579825	15.3825	10.2322	0.665184	-1.50334
MYOM3	0.0137903	0.0580131	0.954682	0.387027	0.405399	-2.46671
EGF	0.013809	0.0580131	0.367187	0.169744	0.462283	-2.16318
BCL2L11	0.0138243	0.0580131	1.62339	2.88685	1.77829	1.77829
SLC7A5	0.0138379	0.0580131	22.5522	14.9437	0.662627	-1.50914
KLHL23	0.0138722	0.0580131	1.42922	0.45385	0.31755	-3.14911
PTPN6	0.0139402	0.0581035	1.25201	0.803493	0.64176	-1.55822
TNFRSF9	0.0139491	0.0581084	2.36255	0.676564	0.28637	-3.49199
SERTAD4	0.0139577	0.058112	5.0983	8.00749	1.57062	1.57062
JCAD	0.013997	0.0582111	0.907318	1.9016	2.09585	2.09585
PTGS2	0.0141655	0.0585589	1.22757	3.02706	2.4659	2.4659
NOS2	0.0141945	0.0585589	0.244412	0.547331	2.23938	2.23938
LIMD1	0.014281	0.058742	6.35702	9.60764	1.51134	1.51134
HMGN2P46	0.0144075	0.0589719	0.542153	0.330864	0.610277	-1.6386
MIR4737	0.0145718	0.0592482	3.29084	1.57326	0.478071	-2.09174
PLAU	0.014697	0.0594976	12.0227	24.1359	2.00753	2.00753
PLEKHS1	0.0147559	0.0595545	4.24357	2.74984	0.648001	-1.54321
AOC3	0.0148888	0.0597151	0.522586	0.275746	0.527656	-1.89517
SOX9	0.0148943	0.0597151	8.80674	15.1238	1.7173	1.7173
MGAT5B	0.0149184	0.0597151	10.09	6.62354	0.656447	-1.52335
C1S	0.0149945	0.0597846	5.59279	9.00886	1.6108	1.6108
ZNF765	0.0149988	0.0597846	0.378418	0.222402	0.587714	-1.70151
LINC00882	0.0150209	0.0597846	0.382524	0.695202	1.81741	1.81741
GDF1	0.0150541	0.0597947	0.540561	0.326134	0.603325	-1.65748
LOC105616981	0.0151648	0.060044	2.22262	0.598752	0.26939	-3.71209
CACNA2D1	0.0151921	0.0600773	0.731039	1.16974	1.60011	1.60011
SRPK3	0.0153403	0.0602274	1.1024	0.659505	0.598242	-1.67156
BMPER	0.0153557	0.0602274	0.22723	0.419976	1.84824	1.84824
POU3F2	0.0153713	0.0602274	1.6344	0.936815	0.573187	-1.74463
UBE2Q1-AS1	0.0153825	0.0602274	0.127534	0.307656	2.41234	2.41234
ULBP1	0.0154793	0.0602274	0.452703	0.254381	0.561915	-1.77963
EMP1	0.0155037	0.0602274	81.4022	124.527	1.52977	1.52977
C8orf46	0.0155131	0.0602274	6.59185	3.34691	0.507734	-1.96953
TLN2	0.0156687	0.0606648	9.4161	5.78134	0.613985	-1.62871
DNASE1L2	0.0158955	0.0610547	1.57508	1.0215	0.648539	-1.54193
FAR2P2	0.0159523	0.061166	2.05962	0.920885	0.447114	-2.23657
PLEKHN1	0.0160678	0.0611891	1.10261	0.550926	0.499655	-2.00138
GUCY1B3	0.0162429	0.0614629	1.48907	2.43122	1.63271	1.63271
SDR42E1	0.0162804	0.0615429	1.42409	0.807356	0.566927	-1.7639
RAP1GAP	0.0163274	0.0616377	2.68894	1.68417	0.626334	-1.59659
LOC100630923	0.0163995	0.0617686	3.87586	2.36317	0.609717	-1.64011
ATP8B1	0.0164284	0.0617915	0.56668	1.00945	1.78135	1.78135
WNK4	0.0166241	0.0619079	2.7896	1.74745	0.626417	-1.59638
SLC17A7	0.0167129	0.0620468	0.394591	0.612365	1.5519	1.5519
FAM26F	0.0167192	0.0620468	0.565191	0.931319	1.6478	1.6478
ASS1	0.0170334	0.0626414	7.39452	19.4723	2.63333	2.63333
MIAT	0.017144	0.0628162	2.45687	4.64417	1.89028	1.89028
TRIM17	0.0171522	0.0628162	0.383361	0.174962	0.45639	-2.19111
SOCS1	0.0172469	0.0629506	2.2136	3.57002	1.61276	1.61276
FABP3	0.0172568	0.0629506	1.43957	2.43648	1.6925	1.6925
DCSTAMP	0.0173002	0.0630204	1.59625	0.196543	0.123127	-8.12167
PAPSS2	0.0173531	0.0630606	3.32177	5.08192	1.52989	1.52989
PDE4B	0.017379	0.0630886	0.406218	0.91827	2.26053	2.26053
LYPD1	0.0175137	0.0632749	9.69602	5.3976	0.556682	-1.79636
ZNF563	0.0175604	0.0632749	0.401901	0.641512	1.59619	1.59619
MMP11	0.0176491	0.0633639	1.49766	2.29561	1.53279	1.53279
LRRC61	0.0177041	0.0634222	0.792312	0.121602	0.153478	-6.51561
DKK1	0.0177162	0.0634289	64.4815	42.3666	0.657035	-1.52199
RASIP1	0.0177879	0.0635947	0.164485	0.103962	0.632048	-1.58216
LY6K	0.017824	0.063633	4.84565	2.61189	0.539018	-1.85523
SNORA91	0.0178655	0.0636851	0.0782412	0.518231	6.62351	6.62351
SHC4	0.017948	0.0637425	10.4026	6.20259	0.596254	-1.67714
WFDC3	0.0183221	0.0644599	0.910395	0.57183	0.628111	-1.59207
KIAA1217	0.0183387	0.0644599	1.76505	1.10928	0.628469	-1.59117
NLGN3	0.018353	0.06448	2.85496	1.79119	0.627395	-1.59389
PLLP	0.0186132	0.064768	0.590924	0.329664	0.557879	-1.7925
KIF5C	0.0186332	0.064768	4.15391	2.44319	0.588167	-1.7002
TNFRSF21	0.0187123	0.0648331	16.6394	27.9691	1.68089	1.68089
MAGEB2	0.0187936	0.0649949	25.344	15.7277	0.620568	-1.61143
LINC01355	0.0188532	0.0650651	1.40459	0.803425	0.572	-1.74825
ENPP5	0.0189556	0.0652494	0.619917	1.06836	1.72339	1.72339
DNM3	0.0191178	0.0654174	0.673606	0.423869	0.629254	-1.58918
ATP1A3	0.0191567	0.0654375	0.548073	0.275806	0.503228	-1.98717
LINC01468	0.019407	0.0659411	3.96141	1.83423	0.463023	-2.15972
FLRT1	0.0194712	0.0660614	0.673126	0.390863	0.580669	-1.72215
MYO7B	0.0195174	0.066154	11.3837	19.1253	1.68006	1.68006
APBA1	0.0195804	0.0662195	0.348924	0.55142	1.58035	1.58035
IL17RD	0.0198254	0.0664828	0.478344	0.758345	1.58535	1.58535
ROPN1B	0.0198723	0.066558	1.86973	1.04788	0.560442	-1.78431
STON1	0.0198896	0.066558	0.494103	0.844967	1.7101	1.7101
CFH	0.0199568	0.0666261	0.305381	0.872276	2.85635	2.85635
ESPN	0.0199901	0.066678	0.982739	0.405903	0.413032	-2.42112
TTC29	0.0202072	0.0669859	0.327805	0.616071	1.87938	1.87938
EREG	0.0203929	0.0671022	0.483606	1.54387	3.19241	3.19241
RAB3B	0.0204727	0.0671022	0.342628	0.742903	2.16825	2.16825
GDPD5	0.020513	0.0671022	0.930684	0.569571	0.611992	-1.63401
SLC16A8	0.0205375	0.067104	0.386972	0.201845	0.521601	-1.91717
IQCD	0.0206211	0.0671146	0.835395	1.37703	1.64836	1.64836
LOC100287036	0.0206486	0.0671444	0.328696	0.164271	0.499766	-2.00094
OXCT2	0.0207025	0.0671759	1.57239	0.804679	0.511755	-1.95406
PIEZO2	0.0207132	0.0671816	0.146083	0.0479514	0.328248	-3.04647
KRT80	0.020731	0.0671956	17.9096	9.86366	0.550745	-1.81572
ERV3-1-ZNF117	0.0207455	0.0671993	0.51117	0.302513	0.591805	-1.68974
GABRE	0.0208088	0.0672884	0.827653	0.347792	0.420214	-2.37974
TMEM59L	0.0210186	0.0675768	0.224711	0.0835029	0.371601	-2.69106
NPR3	0.0211021	0.0675768	0.631323	0.272198	0.431156	-2.31935
GYPE	0.021112	0.0675768	0.274042	0.507688	1.85259	1.85259
LINC01192	0.0211219	0.0675768	0.607297	0.367845	0.605709	-1.65096
SDC2	0.0211226	0.0675768	3.47541	6.93259	1.99475	1.99475
SH3RF2	0.02129	0.067823	6.13662	3.34055	0.544363	-1.83701
CLU	0.0213967	0.0679105	28.4652	43.8864	1.54176	1.54176
FIBCD1	0.0214533	0.0679105	1.23001	3.13408	2.548	2.548
ADAMTS14	0.0214824	0.0679105	3.23473	8.06891	2.49446	2.49446
NDN	0.0215702	0.068003	0.624903	0.0560653	0.0897184	-11.146
GACAT2	0.0216153	0.0680239	1.81182	2.74819	1.51681	1.51681
NDUFA4L2	0.0216973	0.0680239	3.6704	7.45248	2.03043	2.03043
ADRB2	0.0217801	0.068058	0.314362	0.521073	1.65756	1.65756
LINC01719	0.0219315	0.0680773	1.44278	0.799604	0.554211	-1.80437
COX6B2	0.0219445	0.0680896	0.667249	0.312318	0.468069	-2.13644
C1QTNF5	0.0220286	0.0681283	2.66742	4.65206	1.74403	1.74403
LINC00511	0.0220295	0.0681283	1.07265	0.634711	0.591723	-1.68998
FLJ42393	0.0222417	0.0685307	0.502884	0.282875	0.562504	-1.77777
F2RL1	0.022449	0.0687842	8.95943	18.2731	2.03954	2.03954
FNDC10	0.0227569	0.0692563	0.193707	0.0781515	0.403452	-2.47861
SOD3	0.0227754	0.0692563	4.05595	15.7361	3.87975	3.87975
ITPR1-AS1	0.0229333	0.0693539	0.36774	0.59061	1.60605	1.60605
DMKN	0.0229646	0.0693539	1.54432	0.194963	0.126246	-7.92107
PCDH18	0.0229725	0.0693539	0.67167	1.24946	1.86023	1.86023
PPP2R2C	0.0229787	0.0693539	3.72592	1.58636	0.425763	-2.34872
PTPRR	0.0230432	0.0694103	0.739321	0.474582	0.641916	-1.55784
SAYSD1	0.0231584	0.0695863	0.459909	0.258139	0.561281	-1.78164
MMP25	0.0234422	0.0699488	1.62191	0.984155	0.606789	-1.64802
AKR1C1	0.0234943	0.0700096	2.06387	5.94768	2.88181	2.88181
LMNTD2	0.0235351	0.0700183	0.588753	0.341578	0.580173	-1.72362
LOC101927204	0.0240807	0.0707856	0.317195	0.476681	1.5028	1.5028
NXPH4	0.0241667	0.0708318	7.74869	13.8726	1.79031	1.79031
ADTRP	0.0242791	0.0709404	0.479785	0.193198	0.402675	-2.48339
NDP	0.0245497	0.0713146	0.643493	0.202051	0.313991	-3.18481
CD200	0.0247071	0.0716058	1.62157	0.987337	0.608877	-1.64237
CATSPER2	0.0247539	0.0716357	0.35507	0.600764	1.69196	1.69196
EGLN3	0.0247868	0.0716434	1.22252	2.19536	1.79577	1.79577
DIO2	0.0248605	0.0717736	1.96595	0.77976	0.396633	-2.52123
SNORA11	0.025108	0.0720384	0.356952	0.0524858	0.147039	-6.80092
SPATA31C2	0.0254774	0.0726243	0.538627	0.35665	0.662147	-1.51024
LIMS3	0.0257427	0.0728924	0.818884	0.519415	0.634297	-1.57655
LIMS4	0.0257427	0.0728924	0.818884	0.519415	0.634297	-1.57655
MIR193BHG	0.0258058	0.0729293	1.72607	2.78557	1.61382	1.61382
TMPRSS5	0.0258531	0.0729293	0.753251	0.306409	0.406781	-2.45832
SNORD45C	0.0258825	0.0729293	0.43264	0.0892072	0.206193	-4.84984
NR4A2	0.0259957	0.073065	1.85457	3.73323	2.01299	2.01299
LOC105374338	0.0259981	0.073065	0.631589	1.05914	1.67695	1.67695
GNRH2	0.0260491	0.0730717	0.966524	0.244295	0.252756	-3.95639
GPR35	0.0263083	0.0732774	0.518525	0.272304	0.525151	-1.90421
SCNN1B	0.0263397	0.0732774	0.258463	0.102282	0.395731	-2.52697
LINC02057	0.0263467	0.0732774	0.24403	0.451024	1.84823	1.84823
GCHFR	0.0267775	0.0738469	0.684561	1.73636	2.53646	2.53646
LOC642361	0.0268483	0.0739465	2.70864	1.69077	0.624212	-1.60202
LOC100132249	0.026997	0.0740988	0.466815	0.287625	0.616144	-1.623
SIK1	0.0271179	0.0742138	3.45097	5.1979	1.50621	1.50621
BAGE4	0.0271991	0.0743217	0.47164	0.310538	0.658422	-1.51878
BAGE5	0.0272011	0.0743217	0.485265	0.31951	0.658425	-1.51878
IL1RL1	0.0272177	0.0743245	0.0690069	0.308791	4.47479	4.47479
HSPA1A	0.0274742	0.0746051	2.32208	4.9823	2.14562	2.14562
MIR1254-1	0.0275879	0.0747379	0.34991	0.0708829	0.202574	-4.93646
SULF2	0.0276505	0.0748266	45.6763	70.592	1.54548	1.54548
HHIP-AS1	0.0276653	0.0748397	1.16348	1.96389	1.68795	1.68795
PTGES3L-AARSD1	0.0278246	0.0750815	0.441755	0.233804	0.529261	-1.88943
SCUBE3	0.02796	0.075281	0.557706	0.30789	0.552065	-1.81138
LOC100507600	0.0281159	0.0754526	0.465841	0.266158	0.571349	-1.75024
CHST2	0.0282042	0.0755093	4.70936	7.28774	1.5475	1.5475
NPIPB15	0.0282332	0.07556	0.36488	0.160222	0.439109	-2.27734
ISLR2	0.0283387	0.0757075	0.336158	0.767616	2.2835	2.2835
MT1A	0.0284048	0.0758033	3.82108	1.83865	0.481185	-2.0782
LINC01320	0.0286131	0.0759814	0.628422	0.152663	0.24293	-4.11641
IL20RB	0.0286376	0.0760196	1.14346	2.64809	2.31586	2.31586
RORA	0.02891	0.0763188	0.365958	0.561474	1.53426	1.53426
SZT2-AS1	0.0289128	0.0763188	1.19145	0.588617	0.494033	-2.02416
LOC100507156	0.0289359	0.076353	0.807719	0.529156	0.655123	-1.52643
MIR4489	0.0291207	0.0765616	0.112898	0.564926	5.00388	5.00388
HLF	0.029137	0.0765616	0.488199	0.215883	0.442203	-2.2614
SECTM1	0.0295223	0.0770348	0.742651	0.431488	0.581011	-1.72114
HAS2-AS1	0.0296806	0.0772333	0.208959	0.386335	1.84886	1.84886
PNMA2	0.0297884	0.0774334	0.941051	0.410799	0.436532	-2.29078
GALNT16	0.0298803	0.0775064	0.419945	0.812817	1.93553	1.93553
NTNG2	0.0300291	0.0775953	1.54867	1.023	0.660569	-1.51385
FCRLA	0.030082	0.0775953	0.273458	0.0982866	0.359422	-2.78225
PECAM1	0.0301174	0.0775953	0.524007	0.879435	1.67829	1.67829
GJC2	0.0301256	0.0775953	0.649629	0.427801	0.658531	-1.51853
APOL3	0.0301714	0.0776395	1.16188	1.87044	1.60983	1.60983
TRIM22	0.0302446	0.0776812	0.323058	0.501556	1.55253	1.55253
MIR221	0.0304258	0.0779311	1.93749	3.4438	1.77745	1.77745
NPTX2	0.0304663	0.0779551	16.712	32.378	1.93741	1.93741
OR7E14P	0.0306204	0.0780571	0.611828	0.253539	0.414396	-2.41315
HHIP	0.0312417	0.0788926	0.891898	1.40443	1.57466	1.57466
LOC389831	0.0313796	0.0790539	1.69165	0.938347	0.554695	-1.80279
TEKT2	0.0314065	0.0790645	0.466474	0.823346	1.76504	1.76504
NFATC2	0.031468	0.0791704	0.605017	0.372362	0.615457	-1.62481
OCM	0.0315701	0.0792827	0.137376	0.355838	2.59026	2.59026
C11orf96	0.0316197	0.0793154	1.25289	2.60406	2.07844	2.07844
LOC105371184	0.0316486	0.0793154	0.481079	0.225142	0.467994	-2.13678
CPM	0.0317106	0.0793557	1.29374	0.663044	0.5125	-1.95122
CBLN1	0.031963	0.0795844	0.421912	0.247811	0.587353	-1.70255
GLT8D2	0.0321183	0.0797014	2.68114	4.86626	1.815	1.815
SFN	0.0323165	0.0797078	16.685	5.37168	0.321946	-3.10611
ADAMTS9	0.0325381	0.0799359	0.864164	0.510496	0.590739	-1.6928
LOC101928143	0.0332981	0.0809077	2.19891	0.855934	0.389254	-2.56902
C1orf54	0.0333105	0.0809077	0.305881	0.739916	2.41896	2.41896
ALDH1A2	0.0335533	0.0811335	0.203231	0.425628	2.0943	2.0943
CLDN1	0.0337251	0.0813103	0.705203	1.1461	1.62521	1.62521
ZNF204P	0.0340167	0.0816146	0.585148	0.378254	0.646425	-1.54697
TLR9	0.034039	0.0816219	0.24725	0.132863	0.537361	-1.86095
PDGFRB	0.0340571	0.0816269	6.79894	13.3347	1.9613	1.9613
GPR4	0.0340795	0.0816269	0.767117	0.445874	0.581233	-1.72048
MIR4517	0.0342312	0.0818217	0.687062	1.95966	2.85224	2.85224
ZNF702P	0.0342663	0.0818665	0.294174	0.0414526	0.140912	-7.09662
FRG1JP	0.0342767	0.0818665	1.27805	1.96403	1.53675	1.53675
SPIRE2	0.0342826	0.0818665	0.525602	0.345287	0.656937	-1.52222
SLAMF9	0.0344112	0.0819912	0.742463	0.327487	0.441082	-2.26715
LAMA4	0.0344508	0.0820099	8.33615	13.1609	1.57877	1.57877
P2RX5	0.0345623	0.0821392	1.19586	1.8275	1.52819	1.52819
LOC107984974	0.0350494	0.0826108	28.081	7.05998	0.251415	-3.97749
ZNF608	0.0357973	0.0833744	0.638431	0.32877	0.514965	-1.94188
CGB3	0.0361718	0.0839244	0.798305	0.286034	0.358302	-2.79094
NUPR1	0.0368484	0.0847008	1.24983	2.90333	2.32298	2.32298
HAGLROS	0.0368784	0.0847008	0.158698	0.388315	2.44688	2.44688
SPDYE6	0.0373986	0.0852702	0.988372	0.550665	0.557144	-1.79487
FOS	0.0374335	0.085273	2.93513	6.2872	2.14205	2.14205
RFX3-AS1	0.0374914	0.085346	0.430326	0.283654	0.659161	-1.51708
EDIL3	0.0375416	0.0854017	7.32146	12.3999	1.69364	1.69364
DOCK3	0.0378662	0.0858415	0.39773	0.191451	0.481358	-2.07746
FSTL5	0.0381161	0.0861416	0.489627	0.277747	0.567263	-1.76285
LINC00200	0.0382901	0.0862168	0.305134	0.0426693	0.139838	-7.15114
UBE2Q2L	0.0391401	0.0872554	0.572056	1.06946	1.8695	1.8695
STC1	0.0391638	0.0872772	17.6596	30.543	1.72954	1.72954
HSPA1L	0.0400189	0.08822	0.911863	1.58102	1.73384	1.73384
ESPNP	0.0402546	0.088513	0.462228	0.217532	0.470617	-2.12487
NLRP10	0.0407938	0.0889627	1.04225	0.278465	0.267176	-3.74285
ZNF223	0.0408876	0.0891014	0.202411	0.119235	0.589075	-1.69758
GAMT	0.0412137	0.0895134	0.51731	0.22448	0.433938	-2.30448
HSPA1B	0.0414803	0.0897565	2.66864	4.99921	1.87332	1.87332
LEF1	0.0417687	0.0900952	0.289259	0.16439	0.568313	-1.75959
IL11	0.0429996	0.0914898	16.1629	10.5984	0.655721	-1.52504
FMR1NB	0.0431017	0.0916286	0.338699	0.00681504	0.0201212	-49.6987
AJUBA	0.0431983	0.0916807	7.8406	5.19546	0.662635	-1.50913
INSR	0.0436558	0.0920423	0.885275	0.555113	0.627052	-1.59476
HGC6.3	0.0440603	0.0925414	0.480892	0.203386	0.422934	-2.36443
CALB2	0.0442511	0.0926831	70.0011	39.273	0.561034	-1.78242
SBK2	0.0443769	0.0927398	4.04183	1.23214	0.304846	-3.28035
ID3	0.0445399	0.0928996	8.46687	15.9677	1.8859	1.8859
PCSK1	0.0445776	0.0929009	1.34729	3.22252	2.39185	2.39185
URAHP	0.0449075	0.0932974	0.501877	0.325892	0.649347	-1.54001
NRG1	0.0453734	0.0935733	0.179795	0.0369843	0.205702	-4.86139
IL23A	0.0456763	0.0936225	0.4079	0.228181	0.559405	-1.78761
PRR15	0.045773	0.0936225	0.249379	0.447345	1.79384	1.79384
LINC02263	0.0459316	0.0937398	0.449275	0.259798	0.578261	-1.72932
MPZ	0.0459858	0.0937556	9.61725	3.21639	0.33444	-2.99007
SNORD29	0.0460665	0.0938438	7.98859	5.1383	0.643205	-1.55472
WISP1	0.046189	0.0939336	1.95287	4.009	2.05288	2.05288
TACSTD2	0.0469999	0.0947541	0.21978	0.109682	0.499051	-2.0038
ACPP	0.0471987	0.0950424	9.36394	4.37556	0.467278	-2.14006
NR0B1	0.0475139	0.0953959	2.46895	1.56582	0.634205	-1.57678
TPM3P9	0.0475899	0.0954975	0.409737	0.129682	0.316501	-3.15955
SGK3	0.0479706	0.0960051	0.568757	0.349846	0.615107	-1.62573
LIMD1-AS1	0.0480565	0.0960725	3.29437	5.31492	1.61334	1.61334
ZNF790-AS1	0.048729	0.0969548	0.204282	0.465853	2.28044	2.28044
OLFML2B	0.0492189	0.0975165	1.70671	2.95933	1.73393	1.73393
PHF21B	0.0495284	0.0976682	0.732828	0.346855	0.47331	-2.11278
TMTC1	0.0495684	0.0976682	0.796885	1.26718	1.59017	1.59017
ACP5	0.0496681	0.0977877	0.469382	0.796801	1.69755	1.69755
